# Supplementary material for: Recovery from Exercise in Persons with Myalgic Encephalomyelitis/Chronic Fatigue Syndrome (ME/CFS)
Source: Medicina (Kaunas). 2023 Mar 15;59(3):571. doi: 10.3390/medicina59030571 (PMC10059925; doi:10.3390/medicina59030571)
Supplement: Supplementary file 1 [file medicina-59-00571-s001.zip]

Archive with 1 entries (1 files):
- medicina-2214121-supplementary.xlsx
