# Supplementary material for: Recovery from Exercise in Persons with Myalgic Encephalomyelitis/Chronic Fatigue Syndrome (ME/CFS)
Source: Medicina (Kaunas). 2023 Mar 15;59(3):571. doi: 10.3390/medicina59030571 (PMC10059925; doi:10.3390/medicina59030571)
Supplement: Supplementary file 1 [file medicina-59-00571-s001.zip › medicina-2214121-supplementary.xlsx]

## Sheet: SSS CTL-ME Data 20221230
PI #	GENDER	AGE	Group	MECFS duration	Study Site	Survey Day	Fatigue	Brain Fog	Sore Throat	Tender Nodes	Myalgia	Arthralgia	Headache	Sleep Disturbance	PEM	Day Sx	Mean SSS	Baseline Sx	Pretest Sx	Recovery Time	Starting SSS	Adjusted Mean SSS	Normalized Mean SSS	One Dose Kinetics	MECFS duration <4	MECFS duration grouped
PI-055	Female	44	CTL		ITH	-1	1	3	0	0	0	5	1	3	0	Low	1.44444
PI-055	Female	44	CTL		ITH	0	3	6	0	0	1	2	0	7	0	Low	2.11111		Low	1
PI-055	Female	44	CTL		ITH	1	7	0	0	0	0	4	0	8	0	Low	2.11111			1
PI-055	Female	44	CTL		ITH	2	1	0	0	0	0	1	0	0	0	Low	0.222222			1
PI-055	Female	44	CTL		ITH	4	2	0	0	0	0	1	0	1	0	Low	0.444444			1
PI-055	Female	44	CTL		ITH	6	0	0	0	0	0	0	0	0	0	Low	0			1
PI-055	Female	44	CTL		ITH	8	0	0	0	0	0	0	0	0	0	Low	0			1
PI-055	Female	44	CTL		ITH	10	0	0	0	0	0	0	0	0	0	Low	0			1
PI-082	Female	19	CTL		ITH	-1	0	0	0	0	0	0	0	0	0	Low	0
PI-082	Female	19	CTL		ITH	0	0	0	0	0	0	0	0	0	0	Low	0		Low	1
PI-082	Female	19	CTL		ITH	1	0	0	0	0	0	0	0	0	0	Low	0			1
PI-082	Female	19	CTL		ITH	2	0	0	0	0	0	0	0	0	0	Low	0			1
PI-082	Female	19	CTL		ITH	4	0	0	0	0	0	0	0	0	0	Low	0			1
PI-082	Female	19	CTL		ITH	6	0	0	0	0	0	0	0	0	0	Low	0			1
PI-082	Female	19	CTL		ITH	8	0	0	0	0	0	0	0	0	0	Low	0			1
PI-082	Female	19	CTL		ITH	10	0	0	0	0	0	0	0	0	0	Low	0			1
PI-153	Female	44	CTL		ITH	-1	2	2	2	0	0	0	0	2	1	Low	1
PI-153	Female	44	CTL		ITH	0	0	0	1	0	0	0	0	0	0	Low	0.111111		Low	1
PI-153	Female	44	CTL		ITH	1	0	0	3	0	0	0	0	3	0	Low	0.666667			1
PI-153	Female	44	CTL		ITH	2	0	0	2	0	0	0	0	3	0	Low	0.555556			1
PI-153	Female	44	CTL		ITH	4	0	0	0	0	0	0	0	1	0	Low	0.111111			1
PI-153	Female	44	CTL		ITH	6	0	0	0	0	0	0	0	0	0	Low	0			1
PI-153	Female	44	CTL		ITH	8	0	0	0	0	0	0	0	3	0	Low	0.333333			1
PI-153	Female	44	CTL		ITH	10	0	0	0	0	0	0	5	2	0	Low	0.777778			1
PI-037	Female	53	CTL		ITH	-1	9	8	2	5	8	7	10	10	7	High	7.33333
PI-037	Female	53	CTL		ITH	0	6	6	0	0	5	5	0	5	5	Mid	3.55556		Int	2
PI-037	Female	53	CTL		ITH	1	9	8		1	7	1	6	8	7					2
PI-037	Female	53	CTL		ITH	2	7	6	0	0	5	3	3	6	5	Mid	3.88889			2
PI-037	Female	53	CTL		ITH	4	6	5	0	0	1	1	2	6	0	Low	2.33333			2
PI-037	Female	53	CTL		ITH	6	7	7	1	0	5	2	1	7	0	Mid	3.33333			2
PI-037	Female	53	CTL		ITH	8	7	8	0	0	6	1	2	6	0	Mid	3.33333			2
PI-037	Female	53	CTL		ITH	10	8	7	0	0	8	1	4	6	0	Mid	3.77778			2
PI-037	Female	53	CTL		ITH	12	6	7	0	0	6	1	1	6						2
PI-172	Female	53	CTL		ITH	-1	0	0	0	0	0	2	2	0	0	Low	0.444444
PI-172	Female	53	CTL		ITH	0	0	0	0	0	0	0	0	0	0	Low	0		Low	1
PI-172	Female	53	CTL		ITH	1	0	0	0	0	0	0	0	0	0	Low	0			1
PI-172	Female	53	CTL		ITH	2	0	0	0	0	0	0	0	0	0	Low	0			1
PI-172	Female	53	CTL		ITH	4	0	0	0	0	0	0	0	0	0	Low	0			1
PI-172	Female	53	CTL		ITH	6	0	0	0	0	0	0	0	0	0	Low	0			1
PI-172	Female	53	CTL		ITH	8	0	0	0	0	0	0	0	0	0	Low	0			1
PI-172	Female	53	CTL		ITH	10	0	0	0	0	0	0	0	0	0	Low	0			1
PI-172	Female	53	CTL		ITH	12	0	0	0	0	0	0	0	0	0	Low	0			1
PI-061	Female	42	CTL		LA	-1	1	1	0	0	1	1	2	0	0	Low	0.666667
PI-061	Female	42	CTL		LA	0	0	0	0	0	0	0	0	0	0	Low	0		Low	2
PI-061	Female	42	CTL		LA	1	0	0	0	0	0	0	0	0	0	Low	0			2
PI-061	Female	42	CTL		LA	2	0	0	0	0	2	2	0	0	0	Low	0.444444			2
PI-061	Female	42	CTL		LA	4	0	0	0	0	0	0	0	0	0	Low	0			2
PI-061	Female	42	CTL		LA	6	0	0	0	0	0	0	0	0	0	Low	0			2
PI-061	Female	42	CTL		LA	8	0	0	0	0	0	0	0	0	0	Low	0			2
PI-061	Female	42	CTL		LA	10	0	0	0	0	0	0	0	0	0	Low	0			2
PI-073	Male	34	CTL		LA	-1	0	0	0	0	0	0	0	0	0	Low	0
PI-073	Male	34	CTL		LA	0	0	0	0	0	0	0	0	0	0	Low	0		Low	1
PI-073	Male	34	CTL		LA	1	0	0	0	0	1	0	0	0	1	Low	0.222222			1
PI-073	Male	34	CTL		LA	2	0	0	0	0	0	0	0	0	0	Low	0			1
PI-073	Male	34	CTL		LA	4	0	0	0	0	0	0	0	0	0	Low	0			1
PI-073	Male	34	CTL		LA	6	0	0	0	0	0	0	0	0	0	Low	0			1
PI-073	Male	34	CTL		LA	8	0	0	0	0	0	0	0	0	0	Low	0			1
PI-073	Male	34	CTL		LA	10	0	0	0	0	0	0	0	0	0	Low	0			1
PI-169	Female	35	CTL		LA	-1	1	0	0	0	0	0	2	2	0	Low	0.555556
PI-169	Female	35	CTL		LA	0	3	0	0	0	0	0	0	0	0	Low	0.333333		Low	1
PI-169	Female	35	CTL		LA	1	1	0	0	0	0	0	0	0	0	Low	0.111111			1
PI-169	Female	35	CTL		LA	2	0	0	0	0	0	0	0	0	0	Low	0			1
PI-169	Female	35	CTL		LA	4	0	0	0	0	0	0	0	0	0	Low	0			1
PI-169	Female	35	CTL		LA	6	0	0	0	0	0	0	0	0	0	Low	0			1
PI-169	Female	35	CTL		LA	8	0	0	0	0	0	0	0	0	0	Low	0			1
PI-169	Female	35	CTL		LA	10	0	0	0	0	0	0	0	0	0	Low	0			1
PI-031	Female	41	CTL		LA	-1
PI-031	Female	41	CTL		LA	0	0	0	0	0	0	0	0	0	0	Low	0		Low	1
PI-031	Female	41	CTL		LA	1	0	0	0	0	0	0	0	0	0	Low	0			1
PI-031	Female	41	CTL		LA	2	0	0	0	0	0	0	0	0	0	Low	0			1
PI-031	Female	41	CTL		LA	4	0	0	0	0	0	0	0	0	0	Low	0			1
PI-031	Female	41	CTL		LA	6	0	0	0	0	0	0	0	0	0	Low	0			1
PI-031	Female	41	CTL		LA	8	0	0	0	0	0	0	0	0	0	Low	0			1
PI-031	Female	41	CTL		LA	10	0	0	0	0	0	0	0	0	0	Low	0			1
PI-065	Female	41	CTL		ITH	-1	0	0	0	0	0	0	0	0	2	Low	0.222222
PI-065	Female	41	CTL		ITH	0	2	0	0	0	1	0	0	1	0	Low	0.444444		Low	1
PI-065	Female	41	CTL		ITH	1	2	0	0	0	1	0	0	1	1	Low	0.555556			1
PI-065	Female	41	CTL		ITH	2	0	0	0	0	0	0	0	0	0	Low	0			1
PI-065	Female	41	CTL		ITH	4	0	0	0	0	0	0	0	0	0	Low	0			1
PI-065	Female	41	CTL		ITH	6	0	0	0	0	0	0	0	0	0	Low	0			1
PI-065	Female	41	CTL		ITH	8	1	0	0	0	3	0	0	2	0	Low	0.666667			1
PI-065	Female	41	CTL		ITH	10	1	0	0	0	2	0	0	1	0	Low	0.444444			1
PI-039	Female	48	CTL		LA	-1	1	0	3	0	0	0	0	0	0	Low	0.444444
PI-039	Female	48	CTL		LA	0	0	0	0	0	0	0	0	0	0	Low	0			1
PI-039	Female	48	CTL		LA	1	0	0	0	0	0	0	0	0	0	Low	0			1
PI-039	Female	48	CTL		LA	2	0	0	0	0	0	0	0	0	0	Low	0			1
PI-039	Female	48	CTL		LA	4	0	0	0	0	0	0	0	0	0	Low	0			1
PI-039	Female	48	CTL		LA	6	0	0	0	0	0	0	0	0	0	Low	0			1
PI-039	Female	48	CTL		LA	8	0	0	0	0	0	0	0	0	0	Low	0			1
PI-039	Female	48	CTL		LA	10	0	0	0	0	0	0	0	0	0	Low	0			1
PI-002	Female	29	CTL		WC	-1	1	0	0	0	0	0	0	0	0	Low	0.111111
PI-002	Female	29	CTL		WC	0	0	0	0	0	0	0	0	0	0	Low	0			1
PI-002	Female	29	CTL		WC	1	0	0	0	0	0	0	0	0	0	Low	0			1
PI-002	Female	29	CTL		WC	2	1	0	0	0	0	0	0	0	0	Low	0.111111			1
PI-002	Female	29	CTL		WC	4	0	0	0	0	0	0	0	0	0	Low	0			1
PI-002	Female	29	CTL		WC	6	2	0	0	0	0	0	0	0	0	Low	0.222222			1
PI-002	Female	29	CTL		WC	8	0	0	0	0	0	0	0	0	0	Low	0			1
PI-002	Female	29	CTL		WC	10	2	0	0	0	0	0	2	0	0	Low	0.444444			1
PI-002	Female	29	CTL		WC	12	0	0	0	0	0	0	0	0	0	Low	0			1
PI-024	Male	58	CTL		WC	-1	0	0	0	0	0	0	0	0	0	Low	0
PI-024	Male	58	CTL		WC	0	2	0	0	0	0	0	0	0	0	Low	0.222222			1
PI-024	Male	58	CTL		WC	1	0	0	0	0	1	0	0	0	0	Low	0.111111			1
PI-024	Male	58	CTL		WC	2	0	0	0	0	0	0	0	0	0	Low	0			1
PI-024	Male	58	CTL		WC	4	0	0	0	0	0	0	0	0	0	Low	0			1
PI-024	Male	58	CTL		WC	6	0	0	0	0	0	0	0	0	0	Low	0			1
PI-024	Male	58	CTL		WC	8	0	0	0	0	0	0	0	0	0	Low	0			1
PI-024	Male	58	CTL		WC	10	0	0	0	0	0	0	0	0	0	Low	0			1
PI-024	Male	58	CTL		WC	12	0	0	0	0	0	0	0	0	0	Low	0			1
PI-157	Female	31	CTL		WC	-1	0	1	0	0	1	1	0	0	0	Low	0.333333
PI-157	Female	31	CTL		WC	0	0	0	0	0	0	0	0	0	0	Low	0			1
PI-157	Female	31	CTL		WC	1	0	0	0	0	0	0	0	1	0	Low	0.111111			1
PI-157	Female	31	CTL		WC	2	0	0	0	0	0	0	0	0	0	Low	0			1
PI-157	Female	31	CTL		WC	4	0	0	0	0	0	0	0	0	0	Low	0			1
PI-157	Female	31	CTL		WC	6	0	0	0	0	0	0	0	0	0	Low	0			1
PI-157	Female	31	CTL		WC	8	0	0	0	0	0	0	0	0	0	Low	0			1
PI-157	Female	31	CTL		WC	10	0	0	0	0	0	0	0	0	0	Low	0			1
PI-157	Female	31	CTL		WC	12	0	0	0	0	0	0	0	0	0	Low	0			1
PI-070	Male	25	CTL		WC	-1	0	1	0	1	0	0	2	4	2	Low	1.11111
PI-070	Male	25	CTL		WC	0	0	0	0	0	0	0	0	2	0	Low	0.222222			1
PI-070	Male	25	CTL		WC	1	0	0	0	0	0	0	0	3	0	Low	0.333333			1
PI-070	Male	25	CTL		WC	2	0	0	0	0	0	0	0	0	0	Low	0			1
PI-070	Male	25	CTL		WC	4	0	0	0	0	0	0	0	2	0	Low	0.222222			1
PI-070	Male	25	CTL		WC	6	0	0	0	0	0	0	0	0	0	Low	0			1
PI-070	Male	25	CTL		WC	8	0	0	0	3	0	0	0	2	0	Low	0.555556			1
PI-070	Male	25	CTL		WC	10	0	0	0	1	0	0	0	0	0	Low	0.111111			1
PI-085	Female	36	CTL		WC	-1	0	0	0	0	0	0	0	0	0	Low	0
PI-085	Female	36	CTL		WC	0	0	0	0	0	0	0	0	0	0	Low	0			1
PI-085	Female	36	CTL		WC	1	0	0	0	0	0	0	0	0	0	Low	0			1
PI-085	Female	36	CTL		WC	2	0	0	0	0	0	0	0	0	0	Low	0			1
PI-085	Female	36	CTL		WC	4	0	0	0	0	0	0	0	0	0	Low	0			1
PI-085	Female	36	CTL		WC	6	0	0	0	0	0	0	0	0	0	Low	0			1
PI-085	Female	36	CTL		WC	8	0	0	0	0	0	0	0	0	0	Low	0			1
PI-085	Female	36	CTL		WC	10	0	0	0	0	0	0	0	0	0	Low	0			1
PI-085	Female	36	CTL		WC	12	0	0	0	0	0	0	0	0	0	Low	0			1
PI-140	Female	66	CTL		ITH	-1	1	1	0	0	0	0	0	1	1	Low	0.444444
PI-140	Female	66	CTL		ITH	0	0	0	0	0	0	0	0	0	0	Low	0			6
PI-140	Female	66	CTL		ITH	1	1	0	0	0	0	0	0	1	1	Low	0.333333			6
PI-140	Female	66	CTL		ITH	2	6	0	0	0	0	1	0	0	6	Low	1.44444			6
PI-140	Female	66	CTL		ITH	4	3	0	0	0	0	0	0	0	3	Low	0.666667			6
PI-140	Female	66	CTL		ITH	6	0	0	0	0	0	0	0	0	0	Low	0			6
PI-140	Female	66	CTL		ITH	8	0	0	0	0	0	0	0	0	0	Low	0			6
PI-140	Female	66	CTL		ITH	10	0	0	0	0	0	0	0	0	0	Low	0			6
PI-171	Female	20	CTL		ITH	-1	3	3	0	0	0	0	0	2	1	Low	1
PI-171	Female	20	CTL		ITH	0	2	1	0	0	0	1	0	0	0	Low	0.444444			4
PI-171	Female	20	CTL		ITH	1	3	1	0	0	2	0	0	2	3	Low	1.22222			4
PI-171	Female	20	CTL		ITH	2	1	1	1	0	0	0	3	1	1	Low	0.888889			4
PI-171	Female	20	CTL		ITH	4	0	0	0	0	2	0	0	0	0	Low	0.222222			4
PI-171	Female	20	CTL		ITH	6	1	0	0	0	0	0	0	1	0	Low	0.222222			4
PI-171	Female	20	CTL		ITH	8	0	0	0	0	0	0	0	0	0	Low	0			4
PI-171	Female	20	CTL		ITH	10	0	0	0	0	0	0	0	1	0	Low	0.111111			4
PI-034	Female	62	CTL		ITH	-1	1	2	0	0	0	7	0	0	2	Low	1.33333
PI-034	Female	62	CTL		ITH	0	0	1	0	0	0	3	0	1	2	Low	0.777778			2
PI-034	Female	62	CTL		ITH	1	0	0	0	0	0	2	0	1	0	Low	0.333333			2
PI-034	Female	62	CTL		ITH	2	0	0	0	0	0	0	0	0	0	Low	0			2
PI-034	Female	62	CTL		ITH	4	0	0	0	0	0	0	0	0	0	Low	0			2
PI-034	Female	62	CTL		ITH	6	0	0	0	0	0	0	0	0	0	Low	0			2
PI-034	Female	62	CTL		ITH	8	0	0	0	0	0	0	0	0	0	Low	0			2
PI-034	Female	62	CTL		ITH	10	0	0	0	0	0	0	0	0	0	Low	0			2
PI-165	Female	35	CTL		ITH	-1	3	0	0	0	4	0	2	0	0	Low	1
PI-165	Female	35	CTL		ITH	0	0	0	1	0	0	0	0	0	0	Low	0.111111			1
PI-165	Female	35	CTL		ITH	1	1	0	0	0	0	0	0	0	0	Low	0.111111			1
PI-165	Female	35	CTL		ITH	2	0	0	0	0	0	0	0	0	0	Low	0			1
PI-165	Female	35	CTL		ITH	4	0	0	0	0	0	0	0	0	0	Low	0			1
PI-165	Female	35	CTL		ITH	6	0	0	0	0	0	0	0	0	0	Low	0			1
PI-165	Female	35	CTL		ITH	8	0	0	0	0	0	0	0	0	0	Low	0			1
PI-165	Female	35	CTL		ITH	10	0	0	0	0	0	0	0	0	0	Low	0			1
PI-143	Female	52	CTL		ITH	-1	1	1	0	0	0	1	1	3	0	Low	0.777778
PI-143	Female	52	CTL		ITH	0	6	3	0	0	0	0	0	8	0	Low	1.88889			2
PI-143	Female	52	CTL		ITH	1	2	2	1	0	1	0	0	1	0	Low	0.777778			2
PI-143	Female	52	CTL		ITH	2	0	0	0	0	1	0	0	2	1	Low	0.444444			2
PI-143	Female	52	CTL		ITH	4	0	0	0	0	0	0	0	0	0	Low	0			2
PI-143	Female	52	CTL		ITH	6	1	0	0	0	2	0	0	2	2	Low	0.777778			2
PI-143	Female	52	CTL		ITH	8	0	0	0	0	0	0	0	1	0	Low	0.111111			2
PI-143	Female	52	CTL		ITH	10	2		0	0	0	0	0	2	0					2
PI-050	Female	47	CTL		ITH	-1	2	0	1	0	1	0	2	1	3	Low	1.11111
PI-050	Female	47	CTL		ITH	0	1	0	3	0	0	0	0	0	0	Low	0.444444			1
PI-050	Female	47	CTL		ITH	1	0	0	1	0	0	0	0	0	0	Low	0.111111			1
PI-050	Female	47	CTL		ITH	2	0	0	0	0	0	0	0	0	0	Low	0			1
PI-050	Female	47	CTL		ITH	4	0	0	0	0	0	0	0	4	0	Low	0.444444			1
PI-050	Female	47	CTL		ITH	6	0	0	0	0	0	0	0		0					1
PI-050	Female	47	CTL		ITH	8	2	0	2	2	0	0	1	0	0	Low	0.777778			1
PI-050	Female	47	CTL		ITH	10	0	0	0	0	0	0	0	0	0	Low	0			1
PI-132	Female	18	CTL		ITH	-1	0	0	0	0	0	0	0	0	0	Low	0
PI-132	Female	18	CTL		ITH	0	1	0	0	0	0	0	1	0	0	Low	0.222222			1
PI-132	Female	18	CTL		ITH	1	0	0	0	0	0	0	0	0	0	Low	0			1
PI-132	Female	18	CTL		ITH	2	0	0	0	0	0	0	0	0	0	Low	0			1
PI-132	Female	18	CTL		ITH	4	0	0	0	0	0	0	0	0	0	Low	0			1
PI-132	Female	18	CTL		ITH	6	1	0	0	0	0	0	0	0	0	Low	0.111111			1
PI-132	Female	18	CTL		ITH	8	0	0	0	0	0	0	0	0	0	Low	0			1
PI-132	Female	18	CTL		ITH	10	0	0	0	0	0	0	1	0	0	Low	0.111111			1
PI-084	Male	64	CTL		LA	-1	2	2	0	0	2	4	0	5	0	Low	1.66667
PI-084	Male	64	CTL		LA	0	1	1	0	0	0	0	0	1	0	Low	0.333333			1
PI-084	Male	64	CTL		LA	1	1	1	0	0	0	0	0	1	0	Low	0.333333			1
PI-084	Male	64	CTL		LA	2	1	1	0	0	0	0	0	0	0	Low	0.222222			1
PI-084	Male	64	CTL		LA	4	1	1	0	0	0	0	0	0	0	Low	0.222222			1
PI-084	Male	64	CTL		LA	6	1	1	0	0	0	0	0	0	0	Low	0.222222			1
PI-084	Male	64	CTL		LA	8	1	1	0	0	0	0	0	0	0	Low	0.222222			1
PI-084	Male	64	CTL		LA	10	1	1	0	0	0	0	0	0	0	Low	0.222222			1
PI-028	Female	41	CTL		LA	-1	0	0	0	0	0	0	0	1	0	Low	0.111111
PI-028	Female	41	CTL		LA	0	0	0	0	0	0	0	0	0	0	Low	0			2
PI-028	Female	41	CTL		LA	1	0	0	0	0	0	0	0	0	0	Low	0			2
PI-028	Female	41	CTL		LA	2	3	1	0	0	1	0	0	2	3	Low	1.11111			2
PI-028	Female	41	CTL		LA	4	0	0	0		0	0	2	0	0					2
PI-028	Female	41	CTL		LA	6	0	0	0	0	0	0	0	0	0	Low	0			2
PI-028	Female	41	CTL		LA	8	0	0	0	0	0	0	0	0	0	Low	0			2
PI-028	Female	41	CTL		LA	10	0	0	0	0	0	0	0	0	0	Low	0			2
PI-092	Female	55	CTL		LA	-1	2	2	2	0	0	3	3	3	0	Low	1.66667
PI-092	Female	55	CTL		LA	0	3	0	0	0	0	0	2	2	0	Low	0.777778			1
PI-092	Female	55	CTL		LA	1	4	0	0	0	0	0	5	3	0	Low	1.33333			1
PI-092	Female	55	CTL		LA	2	1	0	0	0	0	0	0	0	0	Low	0.111111			1
PI-092	Female	55	CTL		LA	4	0	0	0	0	0	0	0	0	0	Low	0			1
PI-092	Female	55	CTL		LA	6	0	0	0	0	0	0	0	0	0	Low	0			1
PI-092	Female	55	CTL		LA	8	0	0	0	0	0	0	0	0	0	Low	0			1
PI-092	Female	55	CTL		LA	10	0	0	0	0	0	0	0	0	0	Low	0			1
PI-040	Female	24	CTL		ITH	-1	5	1	0	0	0	0	2	5	1	Low	1.55556
PI-040	Female	24	CTL		ITH	0	0	0	0	0	0	0	0	0	0	Low	0			5
PI-040	Female	24	CTL		ITH	1	3	1	0	0	1	0	0	5	2	Low	1.33333			5
PI-040	Female	24	CTL		ITH	2	1	0	0	0	1	0	0	1	1	Low	0.444444			5
PI-040	Female	24	CTL		ITH	4	1	0	0	0	0	0	0	1	0	Low	0.222222			5
PI-040	Female	24	CTL		ITH	6	0	0	0	0	0	0	0	0	0	Low	0			5
PI-040	Female	24	CTL		ITH	8	0	0	0	0	0	0	0	0	0	Low	0			5
PI-040	Female	24	CTL		ITH	10	0	0	0	0	0	0	0	0	0	Low	0			5
PI-051	Male	41	CTL		WC	-1	0	0	0	0	0	0	0	0	0	Low	0
PI-051	Male	41	CTL		WC	0	0	0	0	0	0	0	0	0	0	Low	0			1
PI-051	Male	41	CTL		WC	1	0	0	0	0	0	0	0	0	0	Low	0			1
PI-051	Male	41	CTL		WC	2	0	0	0	0	0	0	0	0	0	Low	0			1
PI-051	Male	41	CTL		WC	4	0	0	0	0	0	0	0	0	0	Low	0			1
PI-051	Male	41	CTL		WC	6	0	0	0	0	0	0	0	0	0	Low	0			1
PI-051	Male	41	CTL		WC	8	0	0	0	0	0	0	0	0	0	Low	0			1
PI-051	Male	41	CTL		WC	10	0	0	0	0	0	0	0	0	0	Low	0			1
PI-051	Male	41	CTL		WC	12	0	0	0	0	0	0	0	0	0	Low	0			1
PI-041	Male	64	CTL		WC	-1	2	0	0	0	2	1	0	5	1	Low	1.22222
PI-041	Male	64	CTL		WC	0	1	0	0	0	2	1	0	2	2	Low	0.888889			3
PI-041	Male	64	CTL		WC	1	1	0	0	0	1	1	0	1	1	Low	0.555556			3
PI-041	Male	64	CTL		WC	2	1	0	0	0	2	1	0	0	1	Low	0.555556			3
PI-041	Male	64	CTL		WC	4	0	0	0	0	0	0	0	0	0	Low	0			3
PI-041	Male	64	CTL		WC	6	0	0	0	0	0	0	0	0	0	Low	0			3
PI-041	Male	64	CTL		WC	8	0	0	0	0	0	0	0	0	0	Low	0			3
PI-041	Male	64	CTL		WC	10	0	0	0	0	0	0	0	0	0	Low	0			3
PI-041	Male	64	CTL		WC	12	0	0	0	0	0	0	0	0	0	Low	0			3
PI-096	Male	46	CTL		WC	-1	0	0	0	0	0	0	0	0	0	Low	0
PI-096	Male	46	CTL		WC	0	0	0	0	0	0	0	0	0	0	Low	0			2
PI-096	Male	46	CTL		WC	1	0	0	0	0	0	0	0	0	0	Low	0			2
PI-096	Male	46	CTL		WC	2	0	0	0	0	0	0	0	0	1	Low	0.111111			2
PI-096	Male	46	CTL		WC	4	0	0	0	0	0	0	0	0	0	Low	0			2
PI-096	Male	46	CTL		WC	6	0	0	0	0	0	0	0	0	0	Low	0			2
PI-096	Male	46	CTL		WC	8	0	0	0	0	0	0	0	0	0	Low	0			2
PI-096	Male	46	CTL		WC	10	0	0	0	0	0	0	0	0	0	Low	0			2
PI-096	Male	46	CTL		WC	12	0	0	0	0	0	0	0	0	0	Low	0			2
PI-032	Female	23	CTL		WC	-1	1	0	0	0	0	0	3	1	2	Low	0.777778
PI-032	Female	23	CTL		WC	0	0	0	0	0	0	1	3	0	0	Low	0.444444			1
PI-032	Female	23	CTL		WC	1	0	0	0	0	1	0	3	0	1	Low	0.555556			1
PI-032	Female	23	CTL		WC	2	1	0	0	0	1	0	0	0	1	Low	0.333333			1
PI-032	Female	23	CTL		WC	4	0	0	0	0	0	0	0	0	0	Low	0			1
PI-032	Female	23	CTL		WC	6	1	0	0	0	0	0	0	0	0	Low	0.111111			1
PI-032	Female	23	CTL		WC	8	0	0	0	0	0	0	0	0	0	Low	0			1
PI-032	Female	23	CTL		WC	10	0	0	0	0	0	0	0	0	0	Low	0			1
PI-032	Female	23	CTL		WC	12	0	0	0	0	0	0	0	0	0	Low	0			1
PI-025	Male	52	CTL		ITH	-1	0	2	0	0	0	3	2	1	0	Low	0.888889
PI-025	Male	52	CTL		ITH	0	0	0	0	0	1	1	0	0	0	Low	0.222222			1
PI-025	Male	52	CTL		ITH	1	0	0	0	0	1	1	0	0	0	Low	0.222222			1
PI-025	Male	52	CTL		ITH	2	0	0	0	0	0	2	0	0	0	Low	0.222222			1
PI-025	Male	52	CTL		ITH	4	0	0	0	0	0	1	0	0	0	Low	0.111111			1
PI-025	Male	52	CTL		ITH	6	0	0	0	0	0	0	0	0	0	Low	0			1
PI-025	Male	52	CTL		ITH	8	0	0	0	0	0	1	0	2	0	Low	0.333333			1
PI-025	Male	52	CTL		ITH	10	0	0	0	0	0	1	0	0	0	Low	0.111111			1
PI-170	Female	47	CTL		ITH	-1	2	5	0	0	4	4	0	3	3	Low	2.33333
PI-170	Female	47	CTL		ITH	0	0	0	0	0	2	2	0	3	0	Low	0.777778			4
PI-170	Female	47	CTL		ITH	1	5	0	0	1	3	4	0	5	1	Low	2.11111			4
PI-170	Female	47	CTL		ITH	2	0	0	0	1	2	2	0	0	0	Low	0.555556			4
PI-170	Female	47	CTL		ITH	4	1	0	0	1	1	1	0	1	0	Low	0.555556			4
PI-170	Female	47	CTL		ITH	6	5	0	0	0	0	0	0	5	0	Low	1.11111			4
PI-170	Female	47	CTL		ITH	8	3	0	0	0	1	1	0	5	0	Low	1.11111			4
PI-170	Female	47	CTL		ITH	10	0	0	0	0	0	0	0	0	0	Low	0			4
PI-005	Female	55	CTL		ITH	-1	4	5	1	1	2	6	2	5	2	Mid	3.11111
PI-005	Female	55	CTL		ITH	0	2	3	1	3	1	6	3	6	1	Low	2.88889			6
PI-005	Female	55	CTL		ITH	1	3	4	1	1	3	4	1	2	2	Low	2.33333			6
PI-005	Female	55	CTL		ITH	2	8	9	1	1	1	5	1	8	9	Mid	4.77778			6
PI-005	Female	55	CTL		ITH	4	4	1	1	1	6	7	8	9	8	Mid	5			6
PI-005	Female	55	CTL		ITH	6	3	5	1	1	1	3	1	5	1	Low	2.33333			6
PI-005	Female	55	CTL		ITH	8	3	2	1	1	2	3	1	1	2	Low	1.77778			6
PI-005	Female	55	CTL		ITH	10	1	1	1	1	3	4	1	2	1	Low	1.66667			6
PI-173	Male	49	CTL		ITH	-1	1	1	0	0	6	7	2	2	0	Low	2.11111
PI-173	Male	49	CTL		ITH	0	0	0	0	0	2	2	0	0	0	Low	0.444444			4
PI-173	Male	49	CTL		ITH	1	0	0	0	0	2	2	0	1	0	Low	0.555556			4
PI-173	Male	49	CTL		ITH	2	0	0	0	0	4	2	0	0	0	Low	0.666667			4
PI-173	Male	49	CTL		ITH	4	0	0	0	0	2	2	0	0	0	Low	0.444444			4
PI-173	Male	49	CTL		ITH	6	0	0	0	0	1	1	0	0	0	Low	0.222222			4
PI-173	Male	49	CTL		ITH	8	0	0	0	0	2	2	0	0	0	Low	0.444444			4
PI-173	Male	49	CTL		ITH	10	0	0	0	0	2	3	0	0	0	Low	0.555556			4
PI-173	Male	49	CTL		ITH	12	0	0	0	0	2	3	0	0	0	Low	0.555556			4
PI-053	Female	66	CTL		ITH	-1	0	1	0	0	2	0	2	0	0	Low	0.555556
PI-053	Female	66	CTL		ITH	0	0	1	0	0	0	0	0	0	0	Low	0.111111			1
PI-053	Female	66	CTL		ITH	1	0	0	0	0	0	0	0	0	0	Low	0			1
PI-053	Female	66	CTL		ITH	2	0	0	0	0	0	0	0	2	0	Low	0.222222			1
PI-053	Female	66	CTL		ITH	4	0	0	0	0	0	0	0	0	0	Low	0			1
PI-053	Female	66	CTL		ITH	6	0	0	0	0	0	0	0	0	0	Low	0			1
PI-053	Female	66	CTL		ITH	8	0	0	0	0	0	0	0	0	0	Low	0			1
PI-053	Female	66	CTL		ITH	10	0	0	0	0	0	0	0	0	0	Low	0			1
PI-097	Female	31	CTL		ITH	-1	2	0	0	3	0	0	1	2	0	Low	0.888889
PI-097	Female	31	CTL		ITH	0	1	0	0	0	0	0	0	1	0	Low	0.222222			1
PI-097	Female	31	CTL		ITH	1	1	0	0	0	0	0	0	1	0	Low	0.222222			1
PI-097	Female	31	CTL		ITH	2	0	0	0	0	0	0	0	2	0	Low	0.222222			1
PI-097	Female	31	CTL		ITH	4	0	0	0	0	0	0	0	0	0	Low	0			1
PI-097	Female	31	CTL		ITH	6	2	1	0	6	0	0	0	4	0	Low	1.44444			1
PI-097	Female	31	CTL		ITH	8	1	0	0	0	0	0	0	2	0	Low	0.333333			1
PI-097	Female	31	CTL		ITH	10	3	2	0	0	0	0	0	8	0	Low	1.44444			1
PI-112	Male	37	CTL		ITH	-1	1	0	0	0	0	0	0	1	1	Low	0.333333
PI-112	Male	37	CTL		ITH	0	0	0	0	0	0	0	0	0	0	Low	0			1
PI-112	Male	37	CTL		ITH	1	0	0	0	0	0	0	0	0	0	Low	0			1
PI-112	Male	37	CTL		ITH	2	0	0	0	0	0	0	0	0	0	Low	0			1
PI-112	Male	37	CTL		ITH	4	0	0	0	0	0	0	0	0	0	Low	0			1
PI-112	Male	37	CTL		ITH	6	0	0	0	0	0	0	0	0	0	Low	0			1
PI-112	Male	37	CTL		ITH	8	0	0	0	0	0	0	0	0	0	Low	0			1
PI-112	Male	37	CTL		ITH	10	0	0	0	0	0	0	0	0	0	Low	0			1
PI-151	Female	25	CTL		ITH	-1	0	0	3	3	5	0	4	5	0	Low	2.22222
PI-151	Female	25	CTL		ITH	0	0	0	0	0	3	0	0	2	0	Low	0.555556			4
PI-151	Female	25	CTL		ITH	1	0	0	0	0	2	0	0	0	0	Low	0.222222			4
PI-151	Female	25	CTL		ITH	2	0	0	0	0	2	0	0	3	0	Low	0.555556			4
PI-151	Female	25	CTL		ITH	4	0	0	0	0	2	0	0	0	0	Low	0.222222			4
PI-151	Female	25	CTL		ITH	6	0	0	0	0	2	0	0	0	0	Low	0.222222			4
PI-151	Female	25	CTL		ITH	8	0	0	0	0	0	0	0	0	0	Low	0			4
PI-151	Female	25	CTL		ITH	10	0	0	0	0	0	0	1	1	0	Low	0.222222			4
PI-117	Female	36	CTL		ITH	-1	0	0	1	0	0	0	1	2	0	Low	0.444444
PI-117	Female	36	CTL		ITH	0	0	0	0	0	1	1	0	1	0	Low	0.333333			1
PI-117	Female	36	CTL		ITH	1	0	0	0	0	0	0	0	1	0	Low	0.111111			1
PI-117	Female	36	CTL		ITH	2	0	0	0	0	0	0	0	1	0	Low	0.111111			1
PI-117	Female	36	CTL		ITH	4	0	0	0	0	0	0	0	1	0	Low	0.111111			1
PI-117	Female	36	CTL		ITH	6	0	0	0	0	0	0	0	1	0	Low	0.111111			1
PI-117	Female	36	CTL		ITH	8	0	0	0	0	0	0	0	1	0	Low	0.111111			1
PI-117	Female	36	CTL		ITH	10	0	0	0	0	0	0	0	1	0	Low	0.111111			1
PI-094	Female	57	CTL		ITH	-1	6	8	0	0	0	0	0	7	2	Low	2.55556
PI-094	Female	57	CTL		ITH	0	2	0	0	0	2	2	0	3	0	Low	1			6
PI-094	Female	57	CTL		ITH	1	3	1	0	0	3	1	0	1	3	Low	1.33333			6
PI-094	Female	57	CTL		ITH	2	4	1	0	0	3	1	0	1	4	Low	1.55556			6
PI-094	Female	57	CTL		ITH	4	3	0	0	0	2	0	3	1	2	Low	1.22222			6
PI-094	Female	57	CTL		ITH	6	1	0	0	0	0	0	0	0	0	Low	0.111111			6
PI-094	Female	57	CTL		ITH	8	0	0	0	0	0	0	0	1	0	Low	0.111111			6
PI-094	Female	57	CTL		ITH	10	1	0	0	0	0	0	0	1	0	Low	0.222222			6
PI-094	Female	57	CTL		ITH	12	0	0	0	0	0	0	0	0	0	Low	0			6
PI-101	Female	28	CTL		ITH	-1	2	1	0	0	2	1	0	0	1	Low	0.777778
PI-101	Female	28	CTL		ITH	0	1	1	0	0	0	0	0	0	0	Low	0.222222			1
PI-101	Female	28	CTL		ITH	1	2	2	0	0	1	0	0	3	0	Low	0.888889			1
PI-101	Female	28	CTL		ITH	2	1	0	0	0	1	0	0	0	0	Low	0.222222			1
PI-101	Female	28	CTL		ITH	4	0	0	0	0	0	0	0	0	0	Low	0			1
PI-101	Female	28	CTL		ITH	6	0	0	0	0	0	0	0	0	0	Low	0			1
PI-101	Female	28	CTL		ITH	8	0	0	0	0	0	0	0	0	0	Low	0			1
PI-101	Female	28	CTL		ITH	10	0	0	0	0	0	0	0	0	0	Low	0			1
PI-017	Female	58	CTL		ITH	-1	5	3	2	0	2	3	6	6	0	Low	3
PI-017	Female	58	CTL		ITH	0	6	3	3	0	2	2	2	8	0	Low	2.88889			4
PI-017	Female	58	CTL		ITH	1	3	3	2	0	3	4	5	5	0	Low	2.77778			4
PI-017	Female	58	CTL		ITH	2	3	4	2	0	2	2	6	5	0	Low	2.66667			4
PI-017	Female	58	CTL		ITH	4	3	2	0	0	1	1	4	3	0	Low	1.55556			4
PI-017	Female	58	CTL		ITH	6	3	2	1	0	1	1	3	3	0	Low	1.55556			4
PI-017	Female	58	CTL		ITH	8	2	2	1	0	0	1	3	2	0	Low	1.22222			4
PI-017	Female	58	CTL		ITH	10	2	2	0	0	1	2	3	3	0	Low	1.44444			4
PI-003	Male	26	CTL		ITH	-1	2	2	0	0	0	0	0	0	0	Low	0.444444
PI-003	Male	26	CTL		ITH	0	0	0	0	0	0	0	0	0	0	Low	0			1
PI-003	Male	26	CTL		ITH	1	0	0	0	0	0	0	0	0	0	Low	0			1
PI-003	Male	26	CTL		ITH	2	0	0	0	0	0	0	0	0	0	Low	0			1
PI-003	Male	26	CTL		ITH	4	0	0	0	0	0	0	0	0	0	Low	0			1
PI-003	Male	26	CTL		ITH	6	0	0	0	0	0	0	0	0	0	Low	0			1
PI-003	Male	26	CTL		ITH	8	0	0	0	0	0	0	0	0	0	Low	0			1
PI-003	Male	26	CTL		ITH	10	0	0	0	0	0	0	0	0	0	Low	0			1
PI-149	Male	52	CTL		ITH	-1	1	2	0	0	4	0	0	3	1	Low	1.22222
PI-149	Male	52	CTL		ITH	0	1	1	0	0	2	0	0	1	0	Low	0.555556			1
PI-149	Male	52	CTL		ITH	1	1	0	0	0	2	0	0	1	0	Low	0.444444			1
PI-149	Male	52	CTL		ITH	2	0	0	0	0	2	0	0	1	0	Low	0.333333			1
PI-149	Male	52	CTL		ITH	4	3	3	0	0	2	0	0	3	0	Low	1.22222			1
PI-149	Male	52	CTL		ITH	6	2	2	0	0	2	0	0	2	0	Low	0.888889			1
PI-149	Male	52	CTL		ITH	8	1	1	0	0	2	0	1	1	0	Low	0.666667			1
PI-149	Male	52	CTL		ITH	10	1	1	0	0	2	1	0	2	0	Low	0.777778			1
PI-149	Male	52	CTL		ITH	12	1	1	0	0	3	2	0	3	1	Low	1.22222			1
PI-058	Female	49	CTL		ITH	-1	0	0	0	0	0	0	0	0	0	Low	0
PI-058	Female	49	CTL		ITH	0	0	0	0	0	0	0	1	0	0	Low	0.111111			1
PI-058	Female	49	CTL		ITH	1	0	0	0	0	2	0	0	1	0	Low	0.333333			1
PI-058	Female	49	CTL		ITH	2	0	0	0	0	0	0	0	0	0	Low	0			1
PI-058	Female	49	CTL		ITH	4	0	0	0	0	0	0	0	0	0	Low	0			1
PI-058	Female	49	CTL		ITH	6	0	0	0	0	0	0	0	0	0	Low	0			1
PI-058	Female	49	CTL		ITH	8	0	0	0	0	0	0	0	0	0	Low	0			1
PI-058	Female	49	CTL		ITH	10	0	0	0	0	0	0	0	0	0	Low	0			1
PI-038	Male	49	CTL		ITH	-1	0	0	0	0	0	0	0	0	0	Low	0
PI-038	Male	49	CTL		ITH	0	0	0	0	0	0	1	0	1	0	Low	0.222222			1
PI-038	Male	49	CTL		ITH	1	0	0	0	0	1	0	0	0	0	Low	0.111111			1
PI-038	Male	49	CTL		ITH	2	0	0	0	0	0	0	0	0	0	Low	0			1
PI-038	Male	49	CTL		ITH	4	0	0	0	0	0	0	0	0	0	Low	0			1
PI-038	Male	49	CTL		ITH	6	0	0	0	0	0	0	0	0	0	Low	0			1
PI-038	Male	49	CTL		ITH	8	0	0	0	0	0	0	0	0	0	Low	0			1
PI-038	Male	49	CTL		ITH	10	0	0	0	0	0	0	0	0	0	Low	0			1
PI-115	Female	53	CTL		ITH	-1	2	7	1	1	1	2	4	3	0	Low	2.33333
PI-115	Female	53	CTL		ITH	0	1	4	0	0	0	1	0	0	0	Low	0.666667			4
PI-115	Female	53	CTL		ITH	1	2	4	0	0	0	1	1	1	0	Low	1			4
PI-115	Female	53	CTL		ITH	2	0	0	0	0	0	0	1	5	0	Low	0.666667			4
PI-115	Female	53	CTL		ITH	4	0	2	0	0	0	0	1	0	0	Low	0.333333			4
PI-115	Female	53	CTL		ITH	6	0	1	0	0	0	0	1	4	0	Low	0.666667			4
PI-115	Female	53	CTL		ITH	8	0	1	0	0	0	0	4	7	0	Low	1.33333			4
PI-115	Female	53	CTL		ITH	10	0	1	0	0	0	0	7	5	0	Low	1.44444			4
PI-083	Male	26	CTL		ITH	-1	3	2	0	0	0	0	1	1	1	Low	0.888889
PI-083	Male	26	CTL		ITH	0	0	0	0	0	0	0	0	0	0	Low	0			10
PI-083	Male	26	CTL		ITH	1	0	0	0	0	0	0	0	0	0	Low	0			10
PI-083	Male	26	CTL		ITH	2	3	1	0	0	0	0	1	0	3	Low	0.888889			10
PI-083	Male	26	CTL		ITH	4	0	0	0	0	0	0	0	2	0	Low	0.222222			10
PI-083	Male	26	CTL		ITH	6	0	0	0	0	0	0	0	0	2	Low	0.222222			10
PI-083	Male	26	CTL		ITH	8	0	0	0	0	0	0	0	0	1	Low	0.111111			10
PI-083	Male	26	CTL		ITH	10	0	0	0	0	0	0	0	0	0	Low	0			10
PI-110	Female	63	CTL		ITH	-1	1	1	0	0	0	1	1	0	0	Low	0.444444
PI-110	Female	63	CTL		ITH	0	1	1	0	0	1	2	0	0	1	Low	0.666667			2
PI-110	Female	63	CTL		ITH	1	1	0	0	0	2	0	0	0	1	Low	0.444444			2
PI-110	Female	63	CTL		ITH	2	1	0	0	0	0	0	0	0	0	Low	0.111111			2
PI-110	Female	63	CTL		ITH	4	0	0	0	0	0	0	0	0	0	Low	0			2
PI-110	Female	63	CTL		ITH	6	0	0	0	0	0	0	0	0	0	Low	0			2
PI-110	Female	63	CTL		ITH	8	1	0	0	0	1	0	0	0	1	Low	0.333333			2
PI-110	Female	63	CTL		ITH	10	0	0	0	0	0	0	0	0	0	Low	0			2
PI-063	Female	44	CTL		ITH
PI-063	Female	44	CTL		ITH	0	3	0	0	0	1	6	4	1	0	Low	1.66667			1
PI-063	Female	44	CTL		ITH	1	3	0	0	0	1	7	3	1	0	Low	1.66667			1
PI-063	Female	44	CTL		ITH	2	2	0	0	0	0	7	6	2	0	Low	1.88889			1
PI-063	Female	44	CTL		ITH	4	3	0	0	0	0	7	7	4	0	Low	2.33333			1
PI-063	Female	44	CTL		ITH	6	5	0	0	0	0	7	7	5	0	Low	2.66667			1
PI-063	Female	44	CTL		ITH	8	3	0	0	0	0	7	4	2	0	Low	1.77778			1
PI-063	Female	44	CTL		ITH	10	5	0	0	0	2	8	7	5	0	Low	3			1
PI-161	Female	23	CTL		ITH	-1	2	1	0	0	2	0	0	2	1	Low	0.888889
PI-161	Female	23	CTL		ITH	0	2	1	0	0	1	0	0	2	1	Low	0.777778			2
PI-161	Female	23	CTL		ITH	1	0	0	0	0	1	0	0	0	0	Low	0.111111			2
PI-161	Female	23	CTL		ITH	2	0	0	0	0	1	0	0	0	0	Low	0.111111			2
PI-161	Female	23	CTL		ITH	4	0	0	0	0	1	0	0	0	0	Low	0.111111			2
PI-161	Female	23	CTL		ITH	6	0	0	0	0	1	0	0	0	0	Low	0.111111			2
PI-161	Female	23	CTL		ITH	8	0	0	0	0	1	0	0	0	0	Low	0.111111			2
PI-161	Female	23	CTL		ITH	10	0	0	0	0	1	0	0	1	0	Low	0.222222			2
PI-108	Female	54	CTL		ITH	-1	2	0	0	0	5	5	1	3	0	Low	1.77778
PI-108	Female	54	CTL		ITH	0	0	0	0	0	0	0	0	0	0	Low	0			2
PI-108	Female	54	CTL		ITH	1	0	0	0	0	0	0	0	1	0	Low	0.111111			2
PI-108	Female	54	CTL		ITH	2	0	0	0	0	1	1	0	1	0	Low	0.333333			2
PI-108	Female	54	CTL		ITH	4	0	0	0	0	0	0	0	0	0	Low	0			2
PI-108	Female	54	CTL		ITH	6	0	0	0	0	0	0	0	0	0	Low	0			2
PI-108	Female	54	CTL		ITH	8	0	0	0	0	0	0	0	0	0	Low	0			2
PI-108	Female	54	CTL		ITH	10	0	0	0	0	0	0	0	0	0	Low	0			2
PI-163	Female	37	CTL		ITH	-1	2	1	0	0	1	1	4	5	0	Low	1.55556
PI-163	Female	37	CTL		ITH	0	0	0	0	0	0	0	1	3	0	Low	0.444444			1
PI-163	Female	37	CTL		ITH	1	0	0	0	0	1	0	0	1	0	Low	0.222222			1
PI-163	Female	37	CTL		ITH	2	0	0	0	0	0	0	0	1	0	Low	0.111111			1
PI-163	Female	37	CTL		ITH	4	0	0	0	0	0	0	0	1	0	Low	0.111111			1
PI-163	Female	37	CTL		ITH	6	0	0	0	0	0	0	1	1	0	Low	0.222222			1
PI-163	Female	37	CTL		ITH	8	0	0	0	0	0	0	0	1	0	Low	0.111111			1
PI-163	Female	37	CTL		ITH	10	0	0	0	0	0	0	0	0	0	Low	0			1
PI-099	Female	52	CTL		ITH	-1	1	1	0	1	0	0	2	2	0	Low	0.777778
PI-099	Female	52	CTL		ITH	0	1	0	0	0	0	0	1	1	0	Low	0.333333			4
PI-099	Female	52	CTL		ITH	1														4
PI-099	Female	52	CTL		ITH	2	6	0	0	0	0	0	1	1	1	Low	1			4
PI-099	Female	52	CTL		ITH	4	0	0	0	0	0	1	0	0	0	Low	0.111111			4
PI-099	Female	52	CTL		ITH	6	0	0	0	0	0	0	0	0	0	Low	0			4
PI-099	Female	52	CTL		ITH	8	0	0	0	0	0	0	0	0	0	Low	0			4
PI-099	Female	52	CTL		ITH	10	0	0	0	0	0	0	0	0	0	Low	0			4
PI-099	Female	52	CTL		ITH	13	0	0	0	0	0	0	0	0	0	Low	0			4
PI-137	Male	49	CTL		ITH	-1	0	1	1	0	1	1	1	1	1	Low	0.777778
PI-137	Male	49	CTL		ITH	0	1	1	1	1	1	1	1	1	1	Low	1			1
PI-137	Male	49	CTL		ITH	1	0	0	0	0	0	1	0	0	1	Low	0.222222			1
PI-137	Male	49	CTL		ITH	2	0	0	0	0	0	0	0	0	0	Low	0			1
PI-137	Male	49	CTL		ITH	4	0	0	0	0	1	0	0	0	1	Low	0.222222			1
PI-137	Male	49	CTL		ITH	6	0	1	0	0	0	0	0	0	0	Low	0.111111			1
PI-137	Male	49	CTL		ITH	8	0	0	0	0	0	0	0	0	0	Low	0			1
PI-137	Male	49	CTL		ITH	10	0	0	0	0	0	0	0	0	0	Low	0			1
PI-135	Female	39	CTL		ITH	-1	5	5	1	0	0	5	4	6	2	Mid	3.11111
PI-135	Female	39	CTL		ITH	0	3	0	0	0	0	2	0	4	0	Low	1			6
PI-135	Female	39	CTL		ITH	1	1	0	0	0	1	3	0	5	0	Low	1.11111			6
PI-135	Female	39	CTL		ITH	2	2	0	0	0	2	3	1	0	1	Low	1			6
PI-135	Female	39	CTL		ITH	4	3	0	2	0	1	1	1	0	0	Low	0.888889			6
PI-135	Female	39	CTL		ITH	6	1	0	0	0	0	0	0	1	0	Low	0.222222			6
PI-135	Female	39	CTL		ITH	8	1	0	0	0	0	1	0	1	0	Low	0.333333			6
PI-135	Female	39	CTL		ITH	10	0	0	0	0	0	1	0	0	0	Low	0.111111			6
PI-023	Female	19	CTL		ITH	-1	0	0	0	0	0	3	1	1	0	Low	0.555556
PI-023	Female	19	CTL		ITH	0	3	0	0	0	0	3	0	1	2	Low	1			5
PI-023	Female	19	CTL		ITH	1	1	0	0	0	0	0	1	1	2	Low	0.555556			5
PI-023	Female	19	CTL		ITH	2	1	0	0	0	2	2	1	0	0	Low	0.666667			5
PI-023	Female	19	CTL		ITH	4	0	0	0	0	2	2	0	0	0	Low	0.444444			5
PI-023	Female	19	CTL		ITH	6	0	0	0	0	0	1	1	0	0	Low	0.222222			5
PI-023	Female	19	CTL		ITH	8	0	0	1	0	0	0	0	0	0	Low	0.111111			5
PI-023	Female	19	CTL		ITH	10	0	0	0	0	0	1	1	0	0	Low	0.222222			5
PI-007	Female	54	CTL		ITH	-1	0	2	2	0	1	0	1	0	0	Low	0.666667
PI-007	Female	54	CTL		ITH	0	1	0	1	0	0	0	1	1	0	Low	0.444444			1
PI-007	Female	54	CTL		ITH	1	0	0	1	0	1	0	1	0	0	Low	0.333333			1
PI-007	Female	54	CTL		ITH	2	0	0	1	0	1	0	0	0	0	Low	0.222222			1
PI-007	Female	54	CTL		ITH	4	0	0	1	0	1	0	0	0	1	Low	0.333333			1
PI-007	Female	54	CTL		ITH	6	0	0	1	0	0	0	0	0	0	Low	0.111111			1
PI-007	Female	54	CTL		ITH	8	0	0	1	0	0	0	0	0	0	Low	0.111111			1
PI-007	Female	54	CTL		ITH	10	0	0	1	0	0	0	0	0	0	Low	0.111111			1
PI-020	Male	42	CTL		WC	-1	1	0	0	0	0	0	0	0	0	Low	0.111111
PI-020	Male	42	CTL		WC	0	0	0	0	0	0	0	0	0	0	Low	0			1
PI-020	Male	42	CTL		WC	1	0	0	0	0	0	0	0	0	0	Low	0			1
PI-020	Male	42	CTL		WC	2	0	0	0	0	0	0	0	0	0	Low	0			1
PI-020	Male	42	CTL		WC	4	0	0	0	0	0	0	0	0	0	Low	0			1
PI-020	Male	42	CTL		WC	6	0	0	0	0	0	0	0	0	0	Low	0			1
PI-020	Male	42	CTL		WC	8	0	0	0	0	0	0	0	0	0	Low	0			1
PI-020	Male	42	CTL		WC	10	0	0	0	0	0	0	0	0	0	Low	0			1
PI-020	Male	42	CTL		WC	12	0	0	0	0	0	0	0	0	0	Low	0			1
PI-066	Female	67	CTL		WC	-1	2	0	0	0	5	5	0	0	3	Low	1.66667
PI-066	Female	67	CTL		WC	0	3	2	0	0	0	4	1	0	0	Low	1.11111			1
PI-066	Female	67	CTL		WC	1	1	0	0	0	0	4	0	4	1	Low	1.11111			1
PI-066	Female	67	CTL		WC	2	0	0	0	0	1	2	0	0	0	Low	0.333333			1
PI-066	Female	67	CTL		WC	4	0	0	0	0	0	0	0	0	0	Low	0			1
PI-066	Female	67	CTL		WC	6	0	0	0	0	0	0	0	0	0	Low	0			1
PI-066	Female	67	CTL		WC	8	0	0	0	0	0	0	0	0	0	Low	0			1
PI-066	Female	67	CTL		WC	10	0	0	0	0	0	0	0	0	0	Low	0			1
PI-134	Female	31	CTL		WC	-1	5	1	0	0	1	4	0	6	3	Low	2.22222
PI-134	Female	31	CTL		WC	0	3	0	0	0	0	0	0	1	0	Low	0.444444			1
PI-134	Female	31	CTL		WC	1	4	0	0	0	0	0	0	2	0	Low	0.666667			1
PI-134	Female	31	CTL		WC	2	0	0	0	0	0	0	0	0	0	Low	0			1
PI-134	Female	31	CTL		WC	4	0	0	0	0	0	0	0	0	0	Low	0			1
PI-134	Female	31	CTL		WC	6	0	0	0	0	0	0	0	0	0	Low	0			1
PI-134	Female	31	CTL		WC	8	0	0	0	0	0	0	0	0	0	Low	0			1
PI-134	Female	31	CTL		WC	10	0	0	0	0	0	0	0	0	0	Low	0			1
PI-134	Female	31	CTL		WC	12	0	0	0	0	0	0	0	0	0	Low	0			1
PI-158	Female	57	CTL		WC	0	0	2	0	0	0	0	0	0	0	Low	0.222222			1
PI-158	Female	57	CTL		WC	1	0	0	0	0	0	0	0	0	0	Low	0			1
PI-158	Female	57	CTL		WC	2	0	0	0	0	0	0	0		0					1
PI-158	Female	57	CTL		WC	4	0	0	0	0	0	0	0	0	0	Low	0			1
PI-158	Female	57	CTL		WC	6	0	0	0	0	0	0	0	0	0	Low	0			1
PI-158	Female	57	CTL		WC	8	0	0	0	0	0	0	0	0	0	Low	0			1
PI-158	Female	57	CTL		WC	10	0	0	0	0	0	0	0	0	0	Low	0			1
PI-044	Female	34	CTL		WC	-1	0	3	0	0	0	0	0	3	0	Low	0.666667
PI-044	Female	34	CTL		WC	0	0	1	0	0	0	0	0	1	0	Low	0.222222			1
PI-044	Female	34	CTL		WC	1	0	0	0	0	0	0	0	0	0	Low	0			1
PI-044	Female	34	CTL		WC	2	0	0	0	0	0	0	0	0	0	Low	0			1
PI-044	Female	34	CTL		WC	4	0	0	0	0	0	0	0	0	0	Low	0			1
PI-044	Female	34	CTL		WC	6	0	0	0	0	0	0	0	0	0	Low	0			1
PI-044	Female	34	CTL		WC	8	0	0	0	0	0	0	0	0	0	Low	0			1
PI-044	Female	34	CTL		WC	10	0	0	0	0	0	0	0	0	0	Low	0			1
PI-072	Female	47	ME	5	ITH	-1	9	3	1	0	0	0	0	1	9	Low	2.55556	Low	Low						4	4
PI-072	Female	47	ME	5	ITH	0	4	2	0	0	0	0	0	0	3	Low	1	Low	Low	64	1	0	2.45	0	4	4
PI-072	Female	47	ME	5	ITH	1	5	0	0	0	0	0	0	5	6	Low	1.77778	Low	Low	64	1	0.777778	3.22778	0.777778	4	4
PI-072	Female	47	ME	5	ITH	2	7	2	0	0	0	0	0	1	7	Low	1.88889	Low	Low	64	1	0.888889	3.33889	0.888889	4	4
PI-072	Female	47	ME	5	ITH	4	8	2	1	0	0	0	0	0	8	Low	2.11111	Low	Low	64	1	1.11111	3.56111	1.11111	4	4
PI-072	Female	47	ME	5	ITH	6	9	6	0	0	0	0	0	0	9	Low	2.66667	Low	Low	64	1	1.66667	4.11667	1.66667	4	4
PI-072	Female	47	ME	5	ITH	8	9	7	1	0	0	0	0	1	8	Low	2.88889	Low	Low	64	1	1.88889	4.33889	1.88889	4	4
PI-072	Female	47	ME	5	ITH	10	10	7	2	0	0	0	0	1	10	Mid	3.33333	Low	Low	64	1	2.33333	4.78333	2.33333	4	4
PI-072	Female	47	ME	5	ITH	12	8	6	0	0	2	0	3	1	8	Mid	3.11111	Low	Low	64	1	2.11111	4.56111	2.11111	4	4
PI-087	Female	33	ME	4	ITH	-1	7	2	2	3	6	0	0	8	10	Mid	4.22222	Mid	Low						4	4
PI-087	Female	33	ME	4	ITH	0	4	2	2	3	7	0	0	5	2	Low	2.77778	Mid	Low	12	2.77778	-2.22045e-15	2.45	0	4	4
PI-087	Female	33	ME	4	ITH	1	6	4	1	3	8	0	0	5	5	Mid	3.55556	Mid	Low	12	2.77778	0.777778	3.22778	0.777778	4	4
PI-087	Female	33	ME	4	ITH	2	9	7	6	4	9	0	7	8	8	High	6.44444	Mid	Low	12	2.77778	3.66667	6.11667	3.66667	4	4
PI-087	Female	33	ME	4	ITH	4	8	5	5	2	9	0	1	8	8	High	5.11111	Mid	Low	12	2.77778	2.33333	4.78333	2.33333	4	4
PI-087	Female	33	ME	4	ITH	6	7	3	3	3	8	0	2	9	6	Mid	4.55556	Mid	Low	12	2.77778	1.77778	4.22778	1.77778	4	4
PI-087	Female	33	ME	4	ITH	8	7	3	4	2	6	0	2	5	6	Mid	3.88889	Mid	Low	12	2.77778	1.11111	3.56111	1.11111	4	4
PI-087	Female	33	ME	4	ITH	10	6	3	1	2	7	0	1	4	6	Mid	3.33333	Mid	Low	12	2.77778	0.555556	3.00556	0.555556	4	4
PI-166	Male	52	ME	10	ITH	-1	8	4	0	0	5	3	5	7	6	Mid	4.22222	Mid	Low						4	9
PI-166	Male	52	ME	10	ITH	0	2	1	0	0	1	0	0	2	1	Low	0.777778	Mid	Low	6	0.777778	-2.22045e-16	2.45	0	4	9
PI-166	Male	52	ME	10	ITH	1	2	1	0	0	2	0	3	2	2	Low	1.33333	Mid	Low	6	0.777778	0.555556	3.00556	0.555556	4	9
PI-166	Male	52	ME	10	ITH	2	3	3	0	0	1	0	2	3	3	Low	1.66667	Mid	Low	6	0.777778	0.888889	3.33889	0.888889	4	9
PI-166	Male	52	ME	10	ITH	4	2	1	0	0	1	0	1	2	2	Low	1	Mid	Low	6	0.777778	0.222222	2.67222	0.222222	4	9
PI-166	Male	52	ME	10	ITH	6	2	1	0	0	1	0	1	2	2	Low	1	Mid	Low	6	0.777778	0.222222	2.67222	0.222222	4	9
PI-166	Male	52	ME	10	ITH	8	1	0	0	0	0	0	1	1	0	Low	0.333333	Mid	Low	6	0.777778	-0.444444	2.00556	0	4	9
PI-166	Male	52	ME	10	ITH	10	0	0	0	0	1	0	1	1	0	Low	0.333333	Mid	Low	6	0.777778	-0.444444	2.00556	0	4	9
PI-035	Female	53	ME	2	ITH	-1	8	8	7	7	8	8	7	6	10	High	7.66667	High	Int						0	0
PI-035	Female	53	ME	2	ITH	0	5	7	4	4	7	7	1	6	1	Mid	4.66667	High	Int	12	4.66667	-2.66454e-15	2.45	0	0	0
PI-035	Female	53	ME	2	ITH	1	7	7	8	8	8	8	7	8	7	High	7.55556	High	Int	12	4.66667	2.88889	5.33889	2.88889	0	0
PI-035	Female	53	ME	2	ITH	2	10	10	9	9	10	10	10	9	10	High	9.66667	High	Int	12	4.66667	5	7.45	5	0	0
PI-035	Female	53	ME	2	ITH	4	8	9	7	7	8	9	2	7	8	High	7.22222	High	Int	12	4.66667	2.55556	5.00556	2.55556	0	0
PI-035	Female	53	ME	2	ITH	6	9	9	8	8	10	9	9	10	10	High	9.11111	High	Int	12	4.66667	4.44444	6.89444	4.44444	0	0
PI-035	Female	53	ME	2	ITH	8	8	8	7	7	9	8	5	5	8	High	7.22222	High	Int	12	4.66667	2.55556	5.00556	2.55556	0	0
PI-035	Female	53	ME	2	ITH	10	7	7	7	7	8	7	4	6	7	High	6.66667	High	Int	12	4.66667	2	4.45	2	0	0
PI-035	Female	53	ME	2	ITH	12	5	6	5	5	6	5	0	4	5	Mid	4.55556	High	Int	12	4.66667	-0.111111	2.33889	0	0	0
PI-154	Female	27	ME	11	ITH	-1	7	3	1	1	5	2	6	8	5	Mid	4.22222	Mid	Low						4	9
PI-154	Female	27	ME	11	ITH	0	5	2	2	1	4	1	6	5	0	Low	2.88889	Mid	Low	10	2.88889	-1.33227e-15	2.45	0	4	9
PI-154	Female	27	ME	11	ITH	1	6	2	1	2	5	3	7	7	5	Mid	4.22222	Mid	Low	10	2.88889	1.33333	3.78333	1.33333	4	9
PI-154	Female	27	ME	11	ITH	2	8	2	2	1	7	3	6	7	7	Mid	4.77778	Mid	Low	10	2.88889	1.88889	4.33889	1.88889	4	9
PI-154	Female	27	ME	11	ITH	4	7	2	2	1	6	3	6	7	6	Mid	4.44444	Mid	Low	10	2.88889	1.55556	4.00556	1.55556	4	9
PI-154	Female	27	ME	11	ITH	6	6	2	2	2	6	3	6	7	4	Mid	4.22222	Mid	Low	10	2.88889	1.33333	3.78333	1.33333	4	9
PI-154	Female	27	ME	11	ITH	8	6	2	1	2	6	3	6	7	3	Mid	4	Mid	Low	10	2.88889	1.11111	3.56111	1.11111	4	9
PI-154	Female	27	ME	11	ITH	10	6	2	2	2	5	2	7	7	0	Mid	3.66667	Mid	Low	10	2.88889	0.777778	3.22778	0.777778	4	9
PI-121	Female	50	ME	12	ITH	-1	8	8	5	8	9	10	1	10	10	High	7.66667	High	Int						4	9
PI-121	Female	50	ME	12	ITH	0	5	5	0	3	8	8	0	8	8	Mid	5	High	Int	21	5	0	2.45	0	4	9
PI-121	Female	50	ME	12	ITH	1	8	8	0	5	9	9	0	9	10	High	6.44444	High	Int	21	5	1.44444	3.89444	1.44444	4	9
PI-121	Female	50	ME	12	ITH	2	10	9	0	9	10	10	2	10	10	High	7.77778	High	Int	21	5	2.77778	5.22778	2.77778	4	9
PI-121	Female	50	ME	12	ITH	4	10	9	1	9	10	10	0	10	10	High	7.66667	High	Int	21	5	2.66667	5.11667	2.66667	4	9
PI-121	Female	50	ME	12	ITH	6	10	9	1	9	10	10	0	10	10	High	7.66667	High	Int	21	5	2.66667	5.11667	2.66667	4	9
PI-121	Female	50	ME	12	ITH	8	10	9	1	9	10	10	0	10	10	High	7.66667	High	Int	21	5	2.66667	5.11667	2.66667	4	9
PI-121	Female	50	ME	12	ITH	10	9	8	0	5	9	9	0	10	10	High	6.66667	High	Int	21	5	1.66667	4.11667	1.66667	4	9
PI-121	Female	50	ME	12	ITH	12	9	7	0	4	9	9	0	10	10	High	6.44444	High	Int	21	5	1.44444	3.89444	1.44444	4	9
PI-103	Female	59	ME	8	ITH	-1	8	4	0	5	0	0	5	9	8	Mid	4.33333	Mid	Int						4	4
PI-103	Female	59	ME	8	ITH	0	6	2	0	8	0	0	6	8	5	Mid	3.88889	Mid	Int	4	3.88889	-1.33227e-15	2.45	0	4	4
PI-103	Female	59	ME	8	ITH	1	7	2	0	0	0	0	0	7	5	Low	2.33333	Mid	Int	4	3.88889	-1.55556	0.894444	0	4	4
PI-103	Female	59	ME	8	ITH	2	8	2	0	6	2	0	6	8	7	Mid	4.33333	Mid	Int	4	3.88889	0.444444	2.89444	0.444444	4	4
PI-103	Female	59	ME	8	ITH	4	6	1	0	0	0	0	0	7	3	Low	1.88889	Mid	Int	4	3.88889	-2	0.45	0	4	4
PI-103	Female	59	ME	8	ITH	6	8	5	0	0	0	0	0	7	0	Low	2.22222	Mid	Int	4	3.88889	-1.66667	0.783333	0	4	4
PI-103	Female	59	ME	8	ITH	8	7	5	0	0	0	0	0	7	5	Low	2.66667	Mid	Int	4	3.88889	-1.22222	1.22778	0	4	4
PI-103	Female	59	ME	8	ITH	10	7	4	0	0	0	0	0	7	3	Low	2.33333	Mid	Int	4	3.88889	-1.55556	0.894444	0	4	4
PI-018	Male	46	ME	10	ITH	-1	9	8	6	6	5	3	7	9	8	High	6.77778	High	High						4	9
PI-018	Male	46	ME	10	ITH	0	8	8	6	6	6	6	7	8	7	High	6.88889	High	High	4	6.88889	-8.88178e-16	2.45	0	4	9
PI-018	Male	46	ME	10	ITH	1	9	9	6	6	7	6	8	9	9	High	7.66667	High	High	4	6.88889	0.777778	3.22778	0.777778	4	9
PI-018	Male	46	ME	10	ITH	2	9	9	6	6	7	5	7	9	9	High	7.44444	High	High	4	6.88889	0.555556	3.00556	0.555556	4	9
PI-018	Male	46	ME	10	ITH	4	8	8	6	6	6	6	7	8	8	High	7	High	High	4	6.88889	0.111111	2.56111	0.111111	4	9
PI-018	Male	46	ME	10	ITH	6	8	7	6	6	6	6	7	8	8	High	6.88889	High	High	4	6.88889	-8.88178e-16	2.45	0	4	9
PI-018	Male	46	ME	10	ITH	8	8	8	6	5	5	5	7	8	8	High	6.66667	High	High	4	6.88889	-0.222222	2.22778	0	4	9
PI-018	Male	46	ME	10	ITH	10	9	8	4	4	6	5	7	9	8	High	6.66667	High	High	4	6.88889	-0.222222	2.22778	0	4	9
PI-018	Male	46	ME	10	ITH	12	8	8	3	4	5	4	7	8	8	High	6.11111	High	High	4	6.88889	-0.777778	1.67222	0	4	9
PI-064	Male	38	ME	7	ITH	-1	8	6	0	0	6	1	7	9	9	High	5.11111	High	Int						4	4
PI-064	Male	38	ME	7	ITH	0	6	6	0	0	3	0	3	7	7	Mid	3.55556	High	Int	8	3.55556	5.32907e-15	2.45	5.32907e-15	4	4
PI-064	Male	38	ME	7	ITH	1	9	8	0	0	9	1	8	9	9	High	5.88889	High	Int	8	3.55556	2.33333	4.78333	2.33333	4	4
PI-064	Male	38	ME	7	ITH	2	9	9	0	0	9	3	8	10	9	High	6.33333	High	Int	8	3.55556	2.77778	5.22778	2.77778	4	4
PI-064	Male	38	ME	7	ITH	4	9	9	0	0	9	2	8	10	9	High	6.22222	High	Int	8	3.55556	2.66667	5.11667	2.66667	4	4
PI-064	Male	38	ME	7	ITH	6	7	7	0	0	7	0	7	8	7	Mid	4.77778	High	Int	8	3.55556	1.22222	3.67222	1.22222	4	4
PI-064	Male	38	ME	7	ITH	8	7	7	0	0	6	0	7	7	7	Mid	4.55556	High	Int	8	3.55556	1	3.45	1	4	4
PI-064	Male	38	ME	7	ITH	10	7	7	0	0	6	0	6	7	7	Mid	4.44444	High	Int	8	3.55556	0.888889	3.33889	0.888889	4	4
PI-043	Female	64	ME	7	ITH	-1	9	6	5	5	8	7	2	8	9	High	6.55556	High	Low						4	4
PI-043	Female	64	ME	7	ITH	0	5	4	0	1	4	1	0	5	0	Low	2.22222	High	Low	20	2.22222	2.22045e-15	2.45	2.22045e-15	4	4
PI-043	Female	64	ME	7	ITH	1	9	9	7	7	10	1	7	9	9	High	7.55556	High	Low	20	2.22222	5.33333	7.78333	5.33333	4	4
PI-043	Female	64	ME	7	ITH	2	8	7	4	4	7	2	5	8	8	High	5.88889	High	Low	20	2.22222	3.66667	6.11667	3.66667	4	4
PI-043	Female	64	ME	7	ITH	4	7	7	3	4	6	2	3	7	8	High	5.22222	High	Low	20	2.22222	3	5.45	3	4	4
PI-043	Female	64	ME	7	ITH	6	7	6	1	3	7	4	2	6	8	Mid	4.88889	High	Low	20	2.22222	2.66667	5.11667	2.66667	4	4
PI-043	Female	64	ME	7	ITH	8	7	6	0	3	9	6	0	8	9	High	5.33333	High	Low	20	2.22222	3.11111	5.56111	3.11111	4	4
PI-043	Female	64	ME	7	ITH	10	7	4	0	2	6	5	0	7	7	Mid	4.22222	High	Low	20	2.22222	2	4.45	2	4	4
PI-043	Female	64	ME	7	ITH	14	5	3	0	1	4	4	0	4	5	Low	2.88889	High	Low	20	2.22222	0.666667	3.11667	0.666667	4	4
PI-033	Male	49	ME	11	ITH	-1	6	8	4	5	8	6	10	9	7	High	7	High	Low						4	9
PI-033	Male	49	ME	11	ITH	0	3	3	0	0	3	3	5	9	1	Low	3	High	Low	12	3	0	2.45	0	4	9
PI-033	Male	49	ME	11	ITH	1	6	7	0	0	6	4	8	10	4	Mid	5	High	Low	12	3	2	4.45	2	4	9
PI-033	Male	49	ME	11	ITH	2	7	8	0	3	7	7	9	9	6	High	6.22222	High	Low	12	3	3.22222	5.67222	3.22222	4	9
PI-033	Male	49	ME	11	ITH	4	6	7	1	2	7	7	9	9	5	High	5.88889	High	Low	12	3	2.88889	5.33889	2.88889	4	9
PI-033	Male	49	ME	11	ITH	6	10	9	1	4	5	9	9	10	9	High	7.33333	High	Low	12	3	4.33333	6.78333	4.33333	4	9
PI-033	Male	49	ME	11	ITH	8	7	9	0	4	8	8	9	10	8	High	7	High	Low	12	3	4	6.45	4	4	9
PI-033	Male	49	ME	11	ITH	10	6	7	0	2	8	8	9	10	5	High	6.11111	High	Low	12	3	3.11111	5.56111	3.11111	4	9
PI-033	Male	49	ME	11	ITH	12	5	7	3	0	5	8	10	10	5	High	5.88889	High	Low	12	3	2.88889	5.33889	2.88889	4	9
PI-067	Female	42	ME	3	ITH	-1	10	9	7	6	6	6	3	7	8	High	6.88889	High	Int						0	0
PI-067	Female	42	ME	3	ITH	0	6	5	4	5	6	4	2	5	5	Mid	4.66667	High	Int	8	4.66667	-2.66454e-15	2.45	0	0	0
PI-067	Female	42	ME	3	ITH	1	7	7	6	6	7	6	2	6	6	High	5.88889	High	Int	8	4.66667	1.22222	3.67222	1.22222	0	0
PI-067	Female	42	ME	3	ITH	2	8	8	7	8	9	9	5	7	8	High	7.66667	High	Int	8	4.66667	3	5.45	3	0	0
PI-067	Female	42	ME	3	ITH	4	6	6	6	7	8	7	3	5	7	High	6.11111	High	Int	8	4.66667	1.44444	3.89444	1.44444	0	0
PI-067	Female	42	ME	3	ITH	6	6	6	5	6	7	7	4	6	7	High	6	High	Int	8	4.66667	1.33333	3.78333	1.33333	0	0
PI-067	Female	42	ME	3	ITH	8	5	6	4	4	7	7	2	4	5	Mid	4.88889	High	Int	8	4.66667	0.222222	2.67222	0.222222	0	0
PI-067	Female	42	ME	3	ITH	10	5	5	4	4	5	5	6	6	6	High	5.11111	High	Int	8	4.66667	0.444444	2.89444	0.444444	0	0
PI-059	Female	56	ME	19	ITH	-1	6	5	6	5	6	6	4	6	6	High	5.55556	High	Int						4	9
PI-059	Female	56	ME	19	ITH	0	5	6	2	2	4	3	0	5	4	Mid	3.44444	High	Int	12	3.44444	4.44089e-15	2.45	4.44089e-15	4	9
PI-059	Female	56	ME	19	ITH	1	7	6	2	2	5	4	0	8	7	Mid	4.55556	High	Int	12	3.44444	1.11111	3.56111	1.11111	4	9
PI-059	Female	56	ME	19	ITH	2	5	3	0	0	6	3	6	6	6	Mid	3.88889	High	Int	12	3.44444	0.444444	2.89444	0.444444	4	9
PI-059	Female	56	ME	19	ITH	4	7	4	1	1	5	3	2	6	7	Mid	4	High	Int	12	3.44444	0.555556	3.00556	0.555556	4	9
PI-059	Female	56	ME	19	ITH	6	7	4	7	7	6	5	1	6	6	High	5.44444	High	Int	12	3.44444	2	4.45	2	4	9
PI-059	Female	56	ME	19	ITH	8	6	4	2	2	6	4	1	6	7	Mid	4.22222	High	Int	12	3.44444	0.777778	3.22778	0.777778	4	9
PI-059	Female	56	ME	19	ITH	10	6	3	4	3	5	2	3	6	7	Mid	4.33333	High	Int	12	3.44444	0.888889	3.33889	0.888889	4	9
PI-090	Male	58	ME	6	ITH	-1	7	7	2	2	7	9	2	9	9	High	6	High	Int						4	4
PI-090	Male	58	ME	6	ITH	0	5	6	3	2	3	6	3	7	7	Mid	4.66667	High	Int	12	4.66667	-2.66454e-15	2.45	0	4	4
PI-090	Male	58	ME	6	ITH	1	8	8	4	3	7	8	6	8	8	High	6.66667	High	Int	12	4.66667	2	4.45	2	4	4
PI-090	Male	58	ME	6	ITH	2	8	8	3	3	5	6	3	8	8	High	5.77778	High	Int	12	4.66667	1.11111	3.56111	1.11111	4	4
PI-090	Male	58	ME	6	ITH	4	7	6	2	2	4	6	2	6	7	Mid	4.66667	High	Int	12	4.66667	-2.66454e-15	2.45	0	4	4
PI-090	Male	58	ME	6	ITH	6	6	6	2	2	4	5	2	6	6	Mid	4.33333	High	Int	12	4.66667	-0.333333	2.11667	0	4	4
PI-090	Male	58	ME	6	ITH	8	6	5	2	1	3	5	2	5	5	Mid	3.77778	High	Int	12	4.66667	-0.888889	1.56111	0	4	4
PI-090	Male	58	ME	6	ITH	10	7	6	2	2	3	7	1	5	8	Mid	4.55556	High	Int	12	4.66667	-0.111111	2.33889	0	4	4
PI-124	Female	61	ME	31	LA	-1	8	3	2	5	7	1	0	7	9	Mid	4.66667	Mid	Int						4	9
PI-124	Female	61	ME	31	LA	0	7	3	0	4	7	1	0	7	8	Mid	4.11111	Mid	Int	7	4.11111	8.88178e-16	2.45	8.88178e-16	4	9
PI-124	Female	61	ME	31	LA	1	8	3	2	3	8	1	0	7	8	Mid	4.44444	Mid	Int	7	4.11111	0.333333	2.78333	0.333333	4	9
PI-124	Female	61	ME	31	LA	2	9	5	3	5	7	2	0	7	10	High	5.33333	Mid	Int	7	4.11111	1.22222	3.67222	1.22222	4	9
PI-124	Female	61	ME	31	LA	4	10	6	2	5	9	1	0	8	10	High	5.66667	Mid	Int	7	4.11111	1.55556	4.00556	1.55556	4	9
PI-124	Female	61	ME	31	LA	6	8	5	0	5	8	1	0	7	9	Mid	4.77778	Mid	Int	7	4.11111	0.666667	3.11667	0.666667	4	9
PI-124	Female	61	ME	31	LA	8	7	2	0	4	5	1	0	6	8	Mid	3.66667	Mid	Int	7	4.11111	-0.444444	2.00556	0	4	9
PI-124	Female	61	ME	31	LA	10	6	2	0	3	7	1	0	6	7	Mid	3.55556	Mid	Int	7	4.11111	-0.555556	1.89444	0	4	9
PI-086	Female	55	ME		LA	-1	7	5	5	3	7	5	3	7	7	High	5.44444	High	Int
PI-086	Female	55	ME		LA	0	5	7	5	0	7	0	3	7	6	Mid	4.44444	High	Int	28	4.44444	-5.32907e-15	2.45	0
PI-086	Female	55	ME		LA	1	8	7	5	0	7	3	3	9	9	High	5.66667	High	Int	28	4.44444	1.22222	3.67222	1.22222
PI-086	Female	55	ME		LA	2	7	8	6	0	6	3	7	8	7	High	5.77778	High	Int	28	4.44444	1.33333	3.78333	1.33333
PI-086	Female	55	ME		LA	4	6	7	4	0	5	3	5	7	6	Mid	4.77778	High	Int	28	4.44444	0.333333	2.78333	0.333333
PI-086	Female	55	ME		LA	6	6	7	5	4	4	2	3	7	4	Mid	4.66667	High	Int	28	4.44444	0.222222	2.67222	0.222222
PI-086	Female	55	ME		LA	8	6	6	2	0	5	2	5	7	6	Mid	4.33333	High	Int	28	4.44444	-0.111111	2.33889	0
PI-086	Female	55	ME		LA	10	8	6	6	4	7	3	3	7	7	High	5.66667	High	Int	28	4.44444	1.22222	3.67222	1.22222
PI-086	Female	55	ME		LA	12	7	7	7	7	7	3	5	9	5	High	6.33333	High	Int	28	4.44444	1.88889	4.33889	1.88889
PI-045	Male	28	ME	17	LA	-1	6	6	7	0	5	4	2	8	5	Mid	4.77778	Mid	Low						4	9
PI-045	Male	28	ME	17	LA	0	3	5	3	1	4	1	2	3	0	Low	2.44444	Mid	Low	24	2.44444	4.44089e-15	2.45	4.44089e-15	4	9
PI-045	Male	28	ME	17	LA	1	6	6	5	1	3	5	1	2	5	Mid	3.77778	Mid	Low	24	2.44444	1.33333	3.78333	1.33333	4	9
PI-045	Male	28	ME	17	LA	2	5	6	1	1	2	5	1	1	3	Low	2.77778	Mid	Low	24	2.44444	0.333333	2.78333	0.333333	4	9
PI-045	Male	28	ME	17	LA	4	6	3	0	0	7	3	1	2	8	Mid	3.33333	Mid	Low	24	2.44444	0.888889	3.33889	0.888889	4	9
PI-045	Male	28	ME	17	LA	6	8	5	1	1	7	3	7	8	8	High	5.33333	Mid	Low	24	2.44444	2.88889	5.33889	2.88889	4	9
PI-045	Male	28	ME	17	LA	8	4	2	0	1	3	1	2	1	1	Low	1.66667	Mid	Low	24	2.44444	-0.777778	1.67222	0	4	9
PI-045	Male	28	ME	17	LA	10	2	2	0	0	1	0	0	2	1	Low	0.888889	Mid	Low	24	2.44444	-1.55556	0.894444	0	4	9
PI-107	Female	60	ME	25	LA	-1	8	6	5	2	8	3	6	9	9	High	6.22222	High	Low						4	9
PI-107	Female	60	ME	25	LA	0	5	3	0	0	3	1	2	9	2	Low	2.77778	High	Low	56	2.77778	-2.22045e-15	2.45	0	4	9
PI-107	Female	60	ME	25	LA	1	6	6	5	0	5	3	3	9	9	High	5.11111	High	Low	56	2.77778	2.33333	4.78333	2.33333	4	9
PI-107	Female	60	ME	25	LA	2	8	8	2	0	7	5	4	9	8	High	5.66667	High	Low	56	2.77778	2.88889	5.33889	2.88889	4	9
PI-107	Female	60	ME	25	LA	4	8	8	3	0	7	6	4	9	5	High	5.55556	High	Low	56	2.77778	2.77778	5.22778	2.77778	4	9
PI-107	Female	60	ME	25	LA	6	7	7	0	0	6	4	2	9	5	Mid	4.44444	High	Low	56	2.77778	1.66667	4.11667	1.66667	4	9
PI-107	Female	60	ME	25	LA	8	7	7	4	0	7	2	2	8	7	Mid	4.88889	High	Low	56	2.77778	2.11111	4.56111	2.11111	4	9
PI-107	Female	60	ME	25	LA	10	7	4	3	0	7	5	3	9	5	Mid	4.77778	High	Low	56	2.77778	2	4.45	2	4	9
PI-107	Female	60	ME	25	LA	12	7	3	4	0	7	4	2	7	3	Mid	4.11111	High	Low	56	2.77778	1.33333	3.78333	1.33333	4	9
PI-074	Male	47	ME	14	LA	-1	9	9	5	5	9	3	2	10	6	High	6.44444	High	High						4	9
PI-074	Male	47	ME	14	LA	0	7	5	4	4	7	3	5	8	6	High	5.44444	High	High	10	5.44444	-5.32907e-15	2.45	0	4	9
PI-074	Male	47	ME	14	LA	1	7	7	5	3	8	3	3	10	7	High	5.88889	High	High	10	5.44444	0.444444	2.89444	0.444444	4	9
PI-074	Male	47	ME	14	LA	2	8	6	5	5	9	3	4	8	9	High	6.33333	High	High	10	5.44444	0.888889	3.33889	0.888889	4	9
PI-074	Male	47	ME	14	LA	4	6	6	5	3	7	3	3	8	7	High	5.33333	High	High	10	5.44444	-0.111111	2.33889	0	4	9
PI-074	Male	47	ME	14	LA	6	9	7	5	3	8	4	5	8	7	High	6.22222	High	High	10	5.44444	0.777778	3.22778	0.777778	4	9
PI-074	Male	47	ME	14	LA	8	9	6	5	3	8	4	4	7	7	High	5.88889	High	High	10	5.44444	0.444444	2.89444	0.444444	4	9
PI-074	Male	47	ME	14	LA	10	7	5	5	3	7	4	4	7	7	High	5.44444	High	High	10	5.44444	-5.32907e-15	2.45	0	4	9
PI-016	Female	51	ME	5	LA	-1	5	6	0	0	6	1	2	5	6	Mid	3.44444	Mid	Int						4	4
PI-016	Female	51	ME	5	LA	0	6	5	0	0	5	0	3	7	3	Mid	3.22222	Mid	Int	7	3.22222	2.22045e-15	2.45	2.22045e-15	4	4
PI-016	Female	51	ME	5	LA	1	7	7	0	0	6	2	3	7	7	Mid	4.33333	Mid	Int	7	3.22222	1.11111	3.56111	1.11111	4	4
PI-016	Female	51	ME	5	LA	2	7	5	0	2	6	5	2	7	7	Mid	4.55556	Mid	Int	7	3.22222	1.33333	3.78333	1.33333	4	4
PI-016	Female	51	ME	5	LA	4	7	5	0	4	7	4	2	6	6	Mid	4.55556	Mid	Int	7	3.22222	1.33333	3.78333	1.33333	4	4
PI-016	Female	51	ME	5	LA	6	4	3	0	1	4	2	2	4	4	Low	2.66667	Mid	Int	7	3.22222	-0.555556	1.89444	0	4	4
PI-016	Female	51	ME	5	LA	8	2	2	0	0	2	0	0	2	2	Low	1.11111	Mid	Int	7	3.22222	-2.11111	0.338889	0	4	4
PI-136	Female	60	ME	4	LA	-1	8	5	0	2	3	3	4	7	7	Mid	4.33333	Mid	Int						4	4
PI-136	Female	60	ME	4	LA	0	8	5	0	0	1	1	1	7	7	Mid	3.33333	Mid	Int	5	3.33333	3.55271e-15	2.45	3.55271e-15	4	4
PI-136	Female	60	ME	4	LA	1	8	5	0	0	2	2	1	7	8	Mid	3.66667	Mid	Int	5	3.33333	0.333333	2.78333	0.333333	4	4
PI-136	Female	60	ME	4	LA	2	8	5	0	0	2	2	2	8	8	Mid	3.88889	Mid	Int	5	3.33333	0.555556	3.00556	0.555556	4	4
PI-136	Female	60	ME	4	LA	4	8	7	0	1	1	1	7	7	7	Mid	4.33333	Mid	Int	5	3.33333	1	3.45	1	4	4
PI-136	Female	60	ME	4	LA	6	8	5	0	2	1	1	1	7	7	Mid	3.55556	Mid	Int	5	3.33333	0.222222	2.67222	0.222222	4	4
PI-136	Female	60	ME	4	LA	8	8	5	0	1	1	1	1	7	7	Mid	3.44444	Mid	Int	5	3.33333	0.111111	2.56111	0.111111	4	4
PI-136	Female	60	ME	4	LA	10	8	5	0	1	1	1	0	7	7	Mid	3.33333	Mid	Int	5	3.33333	3.55271e-15	2.45	3.55271e-15	4	4
PI-148	Female	43	ME	7	LA	-1	5	5	0	3	4	3	2	8	6	Mid	4	Mid	Int						4	4
PI-148	Female	43	ME	7	LA	0	2	2	0	2	3	4	1	8	6	Mid	3.11111	Mid	Int	6	3.11111	1.33227e-15	2.45	1.33227e-15	4	4
PI-148	Female	43	ME	7	LA	1	7	7	6	7	9	8	8	9	8	High	7.66667	Mid	Int	6	3.11111	4.55556	7.00556	4.55556	4	4
PI-148	Female	43	ME	7	LA	2	10	9	6	8	9	7	10	10	9	High	8.66667	Mid	Int	6	3.11111	5.55556	8.00556	5.55556	4	4
PI-148	Female	43	ME	7	LA	4	8	8	6	7	8	8	9	7	8	High	7.66667	Mid	Int	6	3.11111	4.55556	7.00556	4.55556	4	4
PI-148	Female	43	ME	7	LA	6	7	4	5	8	7	7	7	8	7	High	6.66667	Mid	Int	6	3.11111	3.55556	6.00556	3.55556	4	4
PI-148	Female	43	ME	7	LA	8	8	8	5	6	9	5	8	8	6	High	7	Mid	Int	6	3.11111	3.88889	6.33889	3.88889	4	4
PI-148	Female	43	ME	7	LA	10	7	6	4	4	8	4	4	4	3	Mid	4.88889	Mid	Int	6	3.11111	1.77778	4.22778	1.77778	4	4
PI-148	Female	43	ME	7	LA	12	5	5	4	6	5	5	1	4	5	Mid	4.44444	Mid	Int	6	3.11111	1.33333	3.78333	1.33333	4	4
PI-111	Male	40	ME	21	LA	-1	7	5	3	0	2	4	4	1	4	Mid	3.33333	Mid	Low						4	9
PI-111	Male	40	ME	21	LA	0	6	5	1	0	2	3	2	0	3	Low	2.44444	Mid	Low	21	2.44444	4.44089e-15	2.45	4.44089e-15	4	9
PI-111	Male	40	ME	21	LA	1	6	5	4	0	4	4	4	0	6	Mid	3.66667	Mid	Low	21	2.44444	1.22222	3.67222	1.22222	4	9
PI-111	Male	40	ME	21	LA	2	6	6	5	0	4	4	6	0	7	Mid	4.22222	Mid	Low	21	2.44444	1.77778	4.22778	1.77778	4	9
PI-111	Male	40	ME	21	LA	4	6	6	4	0	4	4	4	1	7	Mid	4	Mid	Low	21	2.44444	1.55556	4.00556	1.55556	4	9
PI-111	Male	40	ME	21	LA	6	5	5	3	0	3	3	3	1	6	Mid	3.22222	Mid	Low	21	2.44444	0.777778	3.22778	0.777778	4	9
PI-111	Male	40	ME	21	LA	8	6	4	1	0	2	3	5	1	5	Low	3	Mid	Low	21	2.44444	0.555556	3.00556	0.555556	4	9
PI-111	Male	40	ME	21	LA	10	6	3	0	0	2	3	3	1	5	Low	2.55556	Mid	Low	21	2.44444	0.111111	2.56111	0.111111	4	9
PI-168	Female	65	ME	6	LA	-1	5	6	4	4	6	3	3	6	5	Mid	4.66667	Mid	Low						4	4
PI-168	Female	65	ME	6	LA	0	2	0	0	0	0	0	1	4	0	Low	0.777778	Mid	Low	2	0.777778	-2.22045e-16	2.45	0	4	4
PI-168	Female	65	ME	6	LA	1	4	2	1	0	0	0	1	2	4	Low	1.55556	Mid	Low	2	0.777778	0.777778	3.22778	0.777778	4	4
PI-168	Female	65	ME	6	LA	2	1	1	1	0	1	0	0	3	2	Low	1	Mid	Low	2	0.777778	0.222222	2.67222	0.222222	4	4
PI-168	Female	65	ME	6	LA	4	1	1	0	0	1	0	0	2	1	Low	0.666667	Mid	Low	2	0.777778	-0.111111	2.33889	0	4	4
PI-168	Female	65	ME	6	LA	6	1	2	0	0	1	0	1	2	1	Low	0.888889	Mid	Low	2	0.777778	0.111111	2.56111	0.111111	4	4
PI-168	Female	65	ME	6	LA	8	5	5	1	0	1	0	2	4	2	Low	2.22222	Mid	Low	2	0.777778	1.44444	3.89444	1.44444	4	4
PI-168	Female	65	ME	6	LA	10	1	2	0	0	2	0	2	5	2	Low	1.55556	Mid	Low	2	0.777778	0.777778	3.22778	0.777778	4	4
PI-009	Female	39	ME	4	LA	-1	6	6	6	5	5	4	6	5	7	High	5.55556	High	Int						4	4
PI-009	Female	39	ME	4	LA	0	4	4	3	3	5	5	4	4	5	Mid	4.11111	High	Int	14	4.11111	8.88178e-16	2.45	8.88178e-16	4	4
PI-009	Female	39	ME	4	LA	1	5	4	3	3	3	4	3	4	5	Mid	3.77778	High	Int	14	4.11111	-0.333333	2.11667	0	4	4
PI-009	Female	39	ME	4	LA	2	5	4	4	4	4	3	5	5	5	Mid	4.33333	High	Int	14	4.11111	0.222222	2.67222	0.222222	4	4
PI-009	Female	39	ME	4	LA	4	6	6	4	5	4	3	5	5	5	Mid	4.77778	High	Int	14	4.11111	0.666667	3.11667	0.666667	4	4
PI-009	Female	39	ME	4	LA	6	4	4	3	4	4	3	3	3	3	Mid	3.44444	High	Int	14	4.11111	-0.666667	1.78333	0	4	4
PI-009	Female	39	ME	4	LA	8	5	5	4	4	4	4	3	6	5	Mid	4.44444	High	Int	14	4.11111	0.333333	2.78333	0.333333	4	4
PI-009	Female	39	ME	4	LA	10	4	4	3	4	4	4	2	5	5	Mid	3.88889	High	Int	14	4.11111	-0.222222	2.22778	0	4	4
PI-009	Female	39	ME	4	LA	12	4	4	3	3	4	4	2	4	4	Mid	3.55556	High	Int	14	4.11111	-0.555556	1.89444	0	4	4
PI-167	Female	53	ME	2	WC	-1	9	9	0	3	4	4	2	10	10	High	5.66667	High	Low						0	0
PI-167	Female	53	ME	2	WC	0	4	5	0	0	3	3	0	4	2	Low	2.33333	High	Low	12	2.33333	3.55271e-15	2.45	3.55271e-15	0	0
PI-167	Female	53	ME	2	WC	1	6	7	4	3	5	5	0	9	7	High	5.11111	High	Low	12	2.33333	2.77778	5.22778	2.77778	0	0
PI-167	Female	53	ME	2	WC	2	8	7	3	4	6	7	0	10	9	High	6	High	Low	12	2.33333	3.66667	6.11667	3.66667	0	0
PI-167	Female	53	ME	2	WC	4	9	8	4	5	8	7	1	9	9	High	6.66667	High	Low	12	2.33333	4.33333	6.78333	4.33333	0	0
PI-167	Female	53	ME	2	WC	6	9	8	3	3	8	9	2	9	9	High	6.66667	High	Low	12	2.33333	4.33333	6.78333	4.33333	0	0
PI-167	Female	53	ME	2	WC	8	7	7	5	5	7	7	6	9	8	High	6.77778	High	Low	12	2.33333	4.44444	6.89444	4.44444	0	0
PI-167	Female	53	ME	2	WC	10	5	4	3	2	3	2	2	7	4	Mid	3.55556	High	Low	12	2.33333	1.22222	3.67222	1.22222	0	0
PI-167	Female	53	ME	2	WC	12	4	4	2	1	1	1	1	8	4	Low	2.88889	High	Low	12	2.33333	0.555556	3.00556	0.555556	0	0
PI-129	Male	49	ME	4	WC	-1	7	8	0	0	0	2	4	10	5	Mid	4	Mid	Int						4	4
PI-129	Male	49	ME	4	WC	0	6	7	0	0	5	5	0	7	2	Mid	3.55556	Mid	Int	14	3.55556	5.32907e-15	2.45	5.32907e-15	4	4
PI-129	Male	49	ME	4	WC	1	5	5		0	4	6	7	8	6			Mid	Int	14	3.55556				4	4
PI-129	Male	49	ME	4	WC	2	7	7	0	0	6	7	8	10	9	High	6	Mid	Int	14	3.55556	2.44444	4.89444	2.44444	4	4
PI-129	Male	49	ME	4	WC	4	8	8	0	0	5	5	6	8	7	High	5.22222	Mid	Int	14	3.55556	1.66667	4.11667	1.66667	4	4
PI-129	Male	49	ME	4	WC	6	9	8	0	0	6	5	3	9				Mid	Int	14	3.55556				4	4
PI-129	Male	49	ME	4	WC	8	9	9	0	0	0	2	7	10	9	High	5.11111	Mid	Int	14	3.55556	1.55556	4.00556	1.55556	4	4
PI-129	Male	49	ME	4	WC	10	6	7	0	0	0	1	0	5	3	Low	2.44444	Mid	Int	14	3.55556	-1.11111	1.33889	0	4	4
PI-129	Male	49	ME	4	WC	12	6	6	0	0	0	2	1	8	5	Mid	3.11111	Mid	Int	14	3.55556	-0.444444	2.00556	0	4	4
PI-010	Male	38	ME	35	WC	-1	8	8	1	1	2	3	6	8	5	Mid	4.66667	Mid	Int						4	9
PI-010	Male	38	ME	35	WC	0	6	7	0	0	2	3	5	8	5	Mid	4	Mid	Int	2	4	0	2.45	0	4	9
PI-010	Male	38	ME	35	WC	1	7	9	0	0	3	2	4	10	7	Mid	4.66667	Mid	Int	2	4	0.666667	3.11667	0.666667	4	9
PI-010	Male	38	ME	35	WC	2	6	9	0	0	2	0	5	5	5	Mid	3.55556	Mid	Int	2	4	-0.444444	2.00556	0	4	9
PI-010	Male	38	ME	35	WC	4	6	9	0	0	1	0	4	9	5	Mid	3.77778	Mid	Int	2	4	-0.222222	2.22778	0	4	9
PI-010	Male	38	ME	35	WC	6	5	9	0	0	0	0	6	5	0	Low	2.77778	Mid	Int	2	4	-1.22222	1.22778	0	4	9
PI-010	Male	38	ME	35	WC	8	5	7	0	0	0	0	0	4	0	Low	1.77778	Mid	Int	2	4	-2.22222	0.227778	0	4	9
PI-010	Male	38	ME	35	WC	10	5	9	0	0	0	0	2	5	0	Low	2.33333	Mid	Int	2	4	-1.66667	0.783333	0	4	9
PI-010	Male	38	ME	35	WC	12	5	9	0	0	0	0	1	5	0	Low	2.22222	Mid	Int	2	4	-1.77778	0.672222	0	4	9
PI-093	Male	30	ME	5	WC	-1	8	7	0	2	4	0	6	9	9	Mid	5	Mid	Int						4	4
PI-093	Male	30	ME	5	WC	0	8	6	1	2	3	0	5	8	8	Mid	4.55556	Mid	Int	10	4.55556	-4.44089e-15	2.45	0	4	4
PI-093	Male	30	ME	5	WC	1	8	6	0	0	5	0	5	7	7	Mid	4.22222	Mid	Int	10	4.55556	-0.333333	2.11667	0	4	4
PI-093	Male	30	ME	5	WC	2	8	6	0	0	4	0	6	8	7	Mid	4.33333	Mid	Int	10	4.55556	-0.222222	2.22778	0	4	4
PI-093	Male	30	ME	5	WC	4	8	7	0	0	5	0	6	8	8	Mid	4.66667	Mid	Int	10	4.55556	0.111111	2.56111	0.111111	4	4
PI-093	Male	30	ME	5	WC	6												Mid	Int	10	4.55556				4	4
PI-093	Male	30	ME	5	WC	8	8	5	0	0	5	0	6	8	8	Mid	4.44444	Mid	Int	10	4.55556	-0.111111	2.33889	0	4	4
PI-093	Male	30	ME	5	WC	10	7	5	0	0	4	0	6	7	8	Mid	4.11111	Mid	Int	10	4.55556	-0.444444	2.00556	0	4	4
PI-042	Female	44	ME	31	WC	-1	8	6	5	5	7	8	5	10	10	High	7.11111	High	High						4	9
PI-042	Female	44	ME	31	WC	0	8	5	3	3	3	5	3	8	8	High	5.11111	High	High	10	5.11111	8.88178e-16	2.45	8.88178e-16	4	9
PI-042	Female	44	ME	31	WC	1	9	5	3	3	5	5	9	9	9	High	6.33333	High	High	10	5.11111	1.22222	3.67222	1.22222	4	9
PI-042	Female	44	ME	31	WC	2	9	9	3	3	7	5	2	9	9	High	6.22222	High	High	10	5.11111	1.11111	3.56111	1.11111	4	9
PI-042	Female	44	ME	31	WC	4	9	9	3		8	8	5	9	9			High	High	10	5.11111				4	9
PI-042	Female	44	ME	31	WC	6	10	9	2	2	8	9	2	10	9	High	6.77778	High	High	10	5.11111	1.66667	4.11667	1.66667	4	9
PI-042	Female	44	ME	31	WC	8	10	8	2	2	7	9	0	10	10	High	6.44444	High	High	10	5.11111	1.33333	3.78333	1.33333	4	9
PI-042	Female	44	ME	31	WC	10	7	2	5	5	5	4	0	5	7	Mid	4.44444	High	High	10	5.11111	-0.666667	1.78333	0	4	9
PI-113	Female	54	ME	5	WC	-1	9	9	9	5	7	7	5	8	9	High	7.55556	High	Int						4	4
PI-113	Female	54	ME	5	WC	0	2	3	5	3	5	4	8	3	6	Mid	4.33333	High	Int	12	4.33333	2.66454e-15	2.45	2.66454e-15	4	4
PI-113	Female	54	ME	5	WC	1	6	6	6	6	6	7	6	5	6	High	6	High	Int	12	4.33333	1.66667	4.11667	1.66667	4	4
PI-113	Female	54	ME	5	WC	2	8	8	6	6	6	7	7	10	10	High	7.55556	High	Int	12	4.33333	3.22222	5.67222	3.22222	4	4
PI-113	Female	54	ME	5	WC	4	9	10	2	2	10	10	8	9	10	High	7.77778	High	Int	12	4.33333	3.44444	5.89444	3.44444	4	4
PI-113	Female	54	ME	5	WC	6	7	7	0	3	7	4	5	3	7	Mid	4.77778	High	Int	12	4.33333	0.444444	2.89444	0.444444	4	4
PI-113	Female	54	ME	5	WC	8	8	8	8	8	8	8	1	2	9	High	6.66667	High	Int	12	4.33333	2.33333	4.78333	2.33333	4	4
PI-113	Female	54	ME	5	WC	10	8	7	1	1	5	5	4	8	8	High	5.22222	High	Int	12	4.33333	0.888889	3.33889	0.888889	4	4
PI-113	Female	54	ME	5	WC	12	6	7	5	5	5	5	4	4	7	High	5.33333	High	Int	12	4.33333	1	3.45	1	4	4
PI-048	Female	57	ME	1	WC	-1	7	9	3	0	2	0	2	8	9	Mid	4.44444	Mid	Int						0	0
PI-048	Female	57	ME	1	WC	0	6	7	1	0	0	0	1	9	8	Mid	3.55556	Mid	Int	6	3.55556	5.32907e-15	2.45	5.32907e-15	0	0
PI-048	Female	57	ME	1	WC	1	5	5		0	0	0	1	9	9			Mid	Int	6	3.55556				0	0
PI-048	Female	57	ME	1	WC	2	9	9	1	0	2	0	1	10	10	Mid	4.66667	Mid	Int	6	3.55556	1.11111	3.56111	1.11111	0	0
PI-048	Female	57	ME	1	WC	4	7	7	0	0	0	0	0	7	7	Mid	3.11111	Mid	Int	6	3.55556	-0.444444	2.00556	0	0	0
PI-048	Female	57	ME	1	WC	6	7	6	0	0	0	0	1	8	8	Mid	3.33333	Mid	Int	6	3.55556	-0.222222	2.22778	0	0	0
PI-048	Female	57	ME	1	WC	8	7	8	0	0	1	0	1	8	8	Mid	3.66667	Mid	Int	6	3.55556	0.111111	2.56111	0.111111	0	0
PI-048	Female	57	ME	1	WC	10	8	8	0	0	0	0	1	8	7	Mid	3.55556	Mid	Int	6	3.55556	5.32907e-15	2.45	5.32907e-15	0	0
PI-013	Female	48	ME	6	WC	-1	9	2	7	7	7	7	6	8	9	High	6.88889	High	High						4	4
PI-013	Female	48	ME	6	WC	0	9	8	7	8	8	8	6	8	5	High	7.44444	High	High	12	7.44444	-5.32907e-15	2.45	0	4	4
PI-013	Female	48	ME	6	WC	1												High	High	12	7.44444				4	4
PI-013	Female	48	ME	6	WC	2	8	7	6	8	8	6	6	6	9	High	7.11111	High	High	12	7.44444	-0.333333	2.11667	0	4	4
PI-013	Female	48	ME	6	WC	4	10	5	6	5	8	6	6	7	10	High	7	High	High	12	7.44444	-0.444444	2.00556	0	4	4
PI-013	Female	48	ME	6	WC	6	8	6	6	7	9	7	8	8	8	High	7.44444	High	High	12	7.44444	-5.32907e-15	2.45	0	4	4
PI-013	Female	48	ME	6	WC	8	7	4	7	7	7	7	8	7	8	High	6.88889	High	High	12	7.44444	-0.555556	1.89444	0	4	4
PI-013	Female	48	ME	6	WC	10	7	4	6	8	8	8	6	6	7	High	6.66667	High	High	12	7.44444	-0.777778	1.67222	0	4	4
PI-013	Female	48	ME	6	WC	12	9	6	8	7	8	8	6	7	9	High	7.55556	High	High	12	7.44444	0.111111	2.56111	0.111111	4	4
PI-012	Female	62	ME	19	WC	-1	9	6	5	5	8	8	5	10	10	High	7.33333	High	High						4	9
PI-012	Female	62	ME	19	WC	0	9	7	0	0	9	7	9	10	10	High	6.77778	High	High	12	6.77778	-2.66454e-15	2.45	0	4	9
PI-012	Female	62	ME	19	WC	1	10				9	9	10	10	10			High	High	12	6.77778				4	9
PI-012	Female	62	ME	19	WC	2	5	0	5	2	5	5	5	5	9	Mid	4.55556	High	High	12	6.77778	-2.22222	0.227778	0	4	9
PI-012	Female	62	ME	19	WC	4	6	5	5	2	7	7	6	7	9	High	6	High	High	12	6.77778	-0.777778	1.67222	0	4	9
PI-012	Female	62	ME	19	WC	6	6	6	4	3	7	7	7	7	9	High	6.22222	High	High	12	6.77778	-0.555556	1.89444	0	4	9
PI-012	Female	62	ME	19	WC	8	7	7	5	5	8	8	8	8	9	High	7.22222	High	High	12	6.77778	0.444444	2.89444	0.444444	4	9
PI-012	Female	62	ME	19	WC	10	9	8	6	6	8	8	8	8	9	High	7.77778	High	High	12	6.77778	1	3.45	1	4	9
PI-012	Female	62	ME	19	WC	12	9	8	6	5	7	8	8	8	9	High	7.55556	High	High	12	6.77778	0.777778	3.22778	0.777778	4	9
PI-104	Female	57	ME		WC	-1	8	7	9	9	9	9	9	9	9	High	8.66667	High	High
PI-104	Female	57	ME		WC	0	6	6	5	5	7	8	8	8	4	High	6.33333	High	High	10	6.33333	2.66454e-15	2.45	2.66454e-15
PI-104	Female	57	ME		WC	1	9	7	8	7	9	9	8	9	9	High	8.33333	High	High	10	6.33333	2	4.45	2
PI-104	Female	57	ME		WC	2	5	3	4	4	5	5	5	6	4	Mid	4.55556	High	High	10	6.33333	-1.77778	0.672222	0
PI-104	Female	57	ME		WC	4	7	4	6	5	7	7	8	6	7	High	6.33333	High	High	10	6.33333	2.66454e-15	2.45	2.66454e-15
PI-104	Female	57	ME		WC	6	9	8	5	7	9	7	5	9	9	High	7.55556	High	High	10	6.33333	1.22222	3.67222	1.22222
PI-104	Female	57	ME		WC	8	8	6	5	6	8	8	4	8	8	High	6.77778	High	High	10	6.33333	0.444444	2.89444	0.444444
PI-104	Female	57	ME		WC	10	3	2	4	6	6	5	3	7	4	Mid	4.44444	High	High	10	6.33333	-1.88889	0.561111	0
PI-138	Female	40	ME	7	WC	-1	8	5	3	5	9	7	9	9	9	High	7.11111	High	High						4	4
PI-138	Female	40	ME	7	WC	0	7	6	3	4	10	8	6	9	7	High	6.66667	High	High	12	6.66667	-2.66454e-15	2.45	0	4	4
PI-138	Female	40	ME	7	WC	1	9	7	7	8	10	9	9	8	9	High	8.44444	High	High	12	6.66667	1.77778	4.22778	1.77778	4	4
PI-138	Female	40	ME	7	WC	2	9	8	4	5	10	8	8	7	9	High	7.55556	High	High	12	6.66667	0.888889	3.33889	0.888889	4	4
PI-138	Female	40	ME	7	WC	4	7	4	4	4	9	9	8	7	8	High	6.66667	High	High	12	6.66667	-2.66454e-15	2.45	0	4	4
PI-138	Female	40	ME	7	WC	6	6	4	4	4	9	8	8	6	7	High	6.22222	High	High	12	6.66667	-0.444444	2.00556	0	4	4
PI-138	Female	40	ME	7	WC	8	7	4	4	4	9	8	7	7	8	High	6.44444	High	High	12	6.66667	-0.222222	2.22778	0	4	4
PI-138	Female	40	ME	7	WC	10	6	4	3	4	8	7	6	7	7	High	5.77778	High	High	12	6.66667	-0.888889	1.56111	0	4	4
PI-138	Female	40	ME	7	WC	12	6	4	3	3	8	7	6	7	7	High	5.66667	High	High	12	6.66667	-1	1.45	0	4	4
PI-142	Female	55	ME	27	ITH	-1	6	5	4	1	4	1	3	4	6	Mid	3.77778	High	Int						4	9
PI-142	Female	55	ME	27	ITH	0	6	5	3	0	5	2	3	8	2	Mid	3.77778	High	Int	8	3.77778	-2.22045e-15	2.45	0	4	9
PI-142	Female	55	ME	27	ITH	1	4	4	3	0	3	0	0	1	3	Low	2	High	Int	8	3.77778	-1.77778	0.672222	0	4	9
PI-142	Female	55	ME	27	ITH	2	5	5	4	0	3	0	1	3	5	Low	2.88889	High	Int	8	3.77778	-0.888889	1.56111	0	4	9
PI-142	Female	55	ME	27	ITH	4	6	4	3	0	3	0	1	2	6	Low	2.77778	High	Int	8	3.77778	-1	1.45	0	4	9
PI-142	Female	55	ME	27	ITH	6	7	5	4	0	3	0	1	3	7	Mid	3.33333	High	Int	8	3.77778	-0.444444	2.00556	0	4	9
PI-142	Female	55	ME	27	ITH	8	8	2	0	0	2	0	1	4	7	Low	2.66667	High	Int	8	3.77778	-1.11111	1.33889	0	4	9
PI-142	Female	55	ME	27	ITH	10	5	4	1	0	2	0	1	2	4	Low	2.11111	High	Int	8	3.77778	-1.66667	0.783333	0	4	9
PI-145	Male	57	ME	16	ITH	-1	7	9	1	0	0	0	0	9	8	Mid	3.77778	Mid	Low						4	9
PI-145	Male	57	ME	16	ITH	0	5	7	0	0	0	0	0	5	3	Low	2.22222	Mid	Low	12	2.22222	2.22045e-15	2.45	2.22045e-15	4	9
PI-145	Male	57	ME	16	ITH	1	7	8	1	0	0	0	0	8	8	Mid	3.55556	Mid	Low	12	2.22222	1.33333	3.78333	1.33333	4	9
PI-145	Male	57	ME	16	ITH	2	9	10	0	0	0	0	0	8	9	Mid	4	Mid	Low	12	2.22222	1.77778	4.22778	1.77778	4	9
PI-145	Male	57	ME	16	ITH	4	7	9	0	0	0	0	0	7	8	Mid	3.44444	Mid	Low	12	2.22222	1.22222	3.67222	1.22222	4	9
PI-145	Male	57	ME	16	ITH	6	6	8	0	0	0	0	0	7	7	Mid	3.11111	Mid	Low	12	2.22222	0.888889	3.33889	0.888889	4	9
PI-145	Male	57	ME	16	ITH	8	6	8	0	0	0	0	0	7	6	Low	3	Mid	Low	12	2.22222	0.777778	3.22778	0.777778	4	9
PI-145	Male	57	ME	16	ITH	10	6	8	0	0	0	0	0	7	5	Low	2.88889	Mid	Low	12	2.22222	0.666667	3.11667	0.666667	4	9
PI-145	Male	57	ME	16	ITH	12	5	8	0	0	0	0	0	7	4	Low	2.66667	Mid	Low	12	2.22222	0.444444	2.89444	0.444444	4	9
PI-049	Female	35	ME	23	ITH	-1	8	7	1	0	2	1	8	8	8	Mid	4.77778	Mid	Low						4	9
PI-049	Female	35	ME	23	ITH	0	4	2	1	0	0	0	2	2	0	Low	1.22222	Mid	Low	12	1.22222	2.22045e-15	2.45	2.22045e-15	4	9
PI-049	Female	35	ME	23	ITH	1	6	6	1	0	4	1	2	8	6	Mid	3.77778	Mid	Low	12	1.22222	2.55556	5.00556	2.55556	4	9
PI-049	Female	35	ME	23	ITH	2	9	9	1	0	5	3	9	8	9	High	5.88889	Mid	Low	12	1.22222	4.66667	7.11667	4.66667	4	9
PI-049	Female	35	ME	23	ITH	4	8	9	1	0	2	1	8	7	8	Mid	4.88889	Mid	Low	12	1.22222	3.66667	6.11667	3.66667	4	9
PI-049	Female	35	ME	23	ITH	6	8	9	1	0	0	0	8	6	8	Mid	4.44444	Mid	Low	12	1.22222	3.22222	5.67222	3.22222	4	9
PI-049	Female	35	ME	23	ITH	8	7	7	0	0	0	0	5	7	4	Mid	3.33333	Mid	Low	12	1.22222	2.11111	4.56111	2.11111	4	9
PI-049	Female	35	ME	23	ITH	10	6	4	0	0	0	0	4	6	1	Low	2.33333	Mid	Low	12	1.22222	1.11111	3.56111	1.11111	4	9
PI-075	Female	32	ME	11	ITH	-1	8	7	2	0	7	5	6	8	8	High	5.66667	High	Int						4	9
PI-075	Female	32	ME	11	ITH	0	7	5	2	1	5	4	0	6	2	Mid	3.55556	High	Int	14	3.55556	5.32907e-15	2.45	5.32907e-15	4	9
PI-075	Female	32	ME	11	ITH	1	8	7	2	0	5	4	0	8	7	Mid	4.55556	High	Int	14	3.55556	1	3.45	1	4	9
PI-075	Female	32	ME	11	ITH	2		5	1	0	6	4	2	7	7			High	Int	14	3.55556				4	9
PI-075	Female	32	ME	11	ITH	4	6	5	1	0	5	4	1	6	6	Mid	3.77778	High	Int	14	3.55556	0.222222	2.67222	0.222222	4	9
PI-075	Female	32	ME	11	ITH	6	7	6	2	1	8	7	0	6	7	Mid	4.88889	High	Int	14	3.55556	1.33333	3.78333	1.33333	4	9
PI-075	Female	32	ME	11	ITH	8	6	5	1	0	5	5	1	7	5	Mid	3.88889	High	Int	14	3.55556	0.333333	2.78333	0.333333	4	9
PI-075	Female	32	ME	11	ITH	10	7	4	2	1	6	5	1	8	6	Mid	4.44444	High	Int	14	3.55556	0.888889	3.33889	0.888889	4	9
PI-075	Female	32	ME	11	ITH	18	8	6	1	1	6	5	0	8	5	Mid	4.44444	High	Int	14	3.55556	0.888889	3.33889	0.888889	4	9
PI-011	Female	45	ME	14	ITH	-1	7	7	6	4	6	6	7	9	8	High	6.66667	High	Int						4	9
PI-011	Female	45	ME	14	ITH	0	5	4	5	0	3	3	4	7	3	Mid	3.77778	High	Int	14	3.77778	-2.22045e-15	2.45	0	4	9
PI-011	Female	45	ME	14	ITH	1	6	7	5	0	6	5	4	5	6	Mid	4.88889	High	Int	14	3.77778	1.11111	3.56111	1.11111	4	9
PI-011	Female	45	ME	14	ITH	2	9	8	6	0	6	6	5	8	9	High	6.33333	High	Int	14	3.77778	2.55556	5.00556	2.55556	4	9
PI-011	Female	45	ME	14	ITH	4	9	8	9	2	7	7	5	8	9	High	7.11111	High	Int	14	3.77778	3.33333	5.78333	3.33333	4	9
PI-011	Female	45	ME	14	ITH	6	9	7	1	0	6	6	3	7	9	High	5.33333	High	Int	14	3.77778	1.55556	4.00556	1.55556	4	9
PI-011	Female	45	ME	14	ITH	8	8	7	1	0	6	6	4	7	9	High	5.33333	High	Int	14	3.77778	1.55556	4.00556	1.55556	4	9
PI-011	Female	45	ME	14	ITH	10	9	8	4	2	9	9	10	10	10	High	7.88889	High	Int	14	3.77778	4.11111	6.56111	4.11111	4	9
PI-011	Female	45	ME	14	ITH	12	5	5	6	1	4	4	2	6	6	Mid	4.33333	High	Int	14	3.77778	0.555556	3.00556	0.555556	4	9
PI-095	Female	49	ME	6	ITH	-1	10	10	0	3	5	6	8	8	10	High	6.66667	High	High						4	4
PI-095	Female	49	ME	6	ITH	0	9	8	0	0	5	5	3	8	10	High	5.33333	High	High	14	5.33333	2.66454e-15	2.45	2.66454e-15	4	4
PI-095	Female	49	ME	6	ITH	1	9	9	0	0	3	5	4	7	10	High	5.22222	High	High	14	5.33333	-0.111111	2.33889	0	4	4
PI-095	Female	49	ME	6	ITH	2	10	10	0	0	7	5	8	10	10	High	6.66667	High	High	14	5.33333	1.33333	3.78333	1.33333	4	4
PI-095	Female	49	ME	6	ITH	4	8	8	0	0	8	8	8	5	10	High	6.11111	High	High	14	5.33333	0.777778	3.22778	0.777778	4	4
PI-095	Female	49	ME	6	ITH	6	8	0	3	5	8	8	8	10	10	High	6.66667	High	High	14	5.33333	1.33333	3.78333	1.33333	4	4
PI-095	Female	49	ME	6	ITH	8	8	8	0	0	10	8	8	10	10	High	6.88889	High	High	14	5.33333	1.55556	4.00556	1.55556	4	4
PI-095	Female	49	ME	6	ITH	10	10	10	0	0	5	7	8	10	10	High	6.66667	High	High	14	5.33333	1.33333	3.78333	1.33333	4	4
PI-095	Female	49	ME	6	ITH	12	7	8	0	0	8	4	8	10	7	High	5.77778	High	High	14	5.33333	0.444444	2.89444	0.444444	4	4
PI-030	Female	39	ME	24	ITH	-1	8	8	2	2	4	2	4	8	9	High	5.22222	High	Int						4	9
PI-030	Female	39	ME	24	ITH	0	7	7	1	2	1	1	3	9	5	Mid	4	High	Int	14	4	0	2.45	0	4	9
PI-030	Female	39	ME	24	ITH	1	9	9	3	3	5	3	5	8	8	High	5.88889	High	Int	14	4	1.88889	4.33889	1.88889	4	9
PI-030	Female	39	ME	24	ITH	2	9	9	2	2	6	3	5	6	9	High	5.66667	High	Int	14	4	1.66667	4.11667	1.66667	4	9
PI-030	Female	39	ME	24	ITH	4	9	9	3	2	4	3	5	8	9	High	5.77778	High	Int	14	4	1.77778	4.22778	1.77778	4	9
PI-030	Female	39	ME	24	ITH	6	9	9	2	2	4	3	6	8	8	High	5.66667	High	Int	14	4	1.66667	4.11667	1.66667	4	9
PI-030	Female	39	ME	24	ITH	8	8	8	1	2	4	3	5	7	8	High	5.11111	High	Int	14	4	1.11111	3.56111	1.11111	4	9
PI-030	Female	39	ME	24	ITH	10	8	8	1	1	4	3	4	8	8	Mid	5	High	Int	14	4	1	3.45	1	4	9
PI-030	Female	39	ME	24	ITH	12	6	6	1	2	4	2	3	3	5	Mid	3.55556	High	Int	14	4	-0.444444	2.00556	0	4	9
PI-125	Female	49	ME	7	ITH	-1	9	5	8	8	8	8	8	8	9	High	7.88889	High	High						4	4
PI-125	Female	49	ME	7	ITH	0	7	4	6	6	7	5	7	8	8	High	6.44444	High	High	10	6.44444	-5.32907e-15	2.45	0	4	4
PI-125	Female	49	ME	7	ITH	1	7	2	8	8	8	5	4	6	7	High	6.11111	High	High	10	6.44444	-0.333333	2.11667	0	4	4
PI-125	Female	49	ME	7	ITH	2	9	5	6	7	9	5	5	7	9	High	6.88889	High	High	10	6.44444	0.444444	2.89444	0.444444	4	4
PI-125	Female	49	ME	7	ITH	4	8	2	8	3	8	5	4	9	9	High	6.22222	High	High	10	6.44444	-0.222222	2.22778	0	4	4
PI-125	Female	49	ME	7	ITH	6	9	3	8	5	8	5	8	8	9	High	7	High	High	10	6.44444	0.555556	3.00556	0.555556	4	4
PI-125	Female	49	ME	7	ITH	8	9	2	7	7	8	5	6	9	9	High	6.88889	High	High	10	6.44444	0.444444	2.89444	0.444444	4	4
PI-125	Female	49	ME	7	ITH	10	7	1	5	2	7	4	7	7	7	High	5.22222	High	High	10	6.44444	-1.22222	1.22778	0	4	4
PI-125	Female	49	ME	7	ITH	12	6	0	6	6	6	1	1	5	5	Mid	4	High	High	10	6.44444	-2.44444	0.00555556	0	4	4
PI-159	Female	48	ME	2	ITH	-1	6	5	2	3	3	4	6	7	7	Mid	4.77778	Mid	Low						0	0
PI-159	Female	48	ME	2	ITH	0	3	5	0	1	2	1	4	3	3	Low	2.44444	Mid	Low	14	2.44444	4.44089e-15	2.45	4.44089e-15	0	0
PI-159	Female	48	ME	2	ITH	1	5	5	3	3	3	2	4	6	5	Mid	4	Mid	Low	14	2.44444	1.55556	4.00556	1.55556	0	0
PI-159	Female	48	ME	2	ITH	2	8	7	3	5	4	3	1	7	7	Mid	5	Mid	Low	14	2.44444	2.55556	5.00556	2.55556	0	0
PI-159	Female	48	ME	2	ITH	4	6	5	2	7	3	2	6	6	6	Mid	4.77778	Mid	Low	14	2.44444	2.33333	4.78333	2.33333	0	0
PI-159	Female	48	ME	2	ITH	6	5	4	2	5	2	1	0	8	5	Mid	3.55556	Mid	Low	14	2.44444	1.11111	3.56111	1.11111	0	0
PI-159	Female	48	ME	2	ITH	8	5	5	1	5	1	1	0	5	5	Mid	3.11111	Mid	Low	14	2.44444	0.666667	3.11667	0.666667	0	0
PI-159	Female	48	ME	2	ITH	10	4	4	1	4	3	2	0	4	4	Low	2.88889	Mid	Low	14	2.44444	0.444444	2.89444	0.444444	0	0
PI-159	Female	48	ME	2	ITH	14	3	3	1	2	1	1	1	3	4	Low	2.11111	Mid	Low	14	2.44444	-0.333333	2.11667	0	0	0
PI-080	Female	52	ME	4	ITH	-1	10	7	5	5	5	4	4	9	10	High	6.55556	High	High						4	4
PI-080	Female	52	ME	4	ITH	0	6	6	6	5	5	6	0	8	7	High	5.44444	High	High	12	5.44444	-5.32907e-15	2.45	0	4	4
PI-080	Female	52	ME	4	ITH	1	10	8	7	7	9	8	5	10	10	High	8.22222	High	High	12	5.44444	2.77778	5.22778	2.77778	4	4
PI-080	Female	52	ME	4	ITH	2	10	10	7	7	8	8	9	10	10	High	8.77778	High	High	12	5.44444	3.33333	5.78333	3.33333	4	4
PI-080	Female	52	ME	4	ITH	4	9	7	5	5	7	5	2	10	10	High	6.66667	High	High	12	5.44444	1.22222	3.67222	1.22222	4	4
PI-080	Female	52	ME	4	ITH	6	6	6	6	6	7	7	8	5	8	High	6.55556	High	High	12	5.44444	1.11111	3.56111	1.11111	4	4
PI-080	Female	52	ME	4	ITH	8	5	8	5	5	5	5	5	4	4	High	5.11111	High	High	12	5.44444	-0.333333	2.11667	0	4	4
PI-080	Female	52	ME	4	ITH	10	8	7	6	5	7	7	6	5	5	High	6.22222	High	High	12	5.44444	0.777778	3.22778	0.777778	4	4
PI-080	Female	52	ME	4	ITH	12	3	3	3	3	6	6	0	0	4	Mid	3.11111	High	High	12	5.44444	-2.33333	0.116667	0	4	4
PI-131	Female	49	ME	18	ITH	-1	9	9	10	8	9	9	10	9	9	High	9.11111	High	High						4	9
PI-131	Female	49	ME	18	ITH	0	6	8	7	8	7	7	8	9	6	High	7.33333	High	High	19	7.33333	2.66454e-15	2.45	2.66454e-15	4	9
PI-131	Female	49	ME	18	ITH	1	9	9	9	9	10	9	10	10	9	High	9.33333	High	High	19	7.33333	2	4.45	2	4	9
PI-131	Female	49	ME	18	ITH	2	10	9	10	9	9	8	9	9	9	High	9.11111	High	High	19	7.33333	1.77778	4.22778	1.77778	4	9
PI-131	Female	49	ME	18	ITH	4	10	10	10	10	10	10	10	10	10	High	10	High	High	19	7.33333	2.66667	5.11667	2.66667	4	9
PI-131	Female	49	ME	18	ITH	6	10	10	10	10	10	10	10	10	10	High	10	High	High	19	7.33333	2.66667	5.11667	2.66667	4	9
PI-131	Female	49	ME	18	ITH	8												High	High	19	7.33333				4	9
PI-131	Female	49	ME	18	ITH	10	9	9	10	9	9	9	9	9	9	High	9.11111	High	High	19	7.33333	1.77778	4.22778	1.77778	4	9
PI-008	Female	34	ME	8	ITH	-1	10	10	8	5	10	2	1	10	10	High	7.33333	High	High						4	4
PI-008	Female	34	ME	8	ITH	0	8	9	7	4	7	0	0	8	7	High	5.55556	High	High	6	5.55556	-4.44089e-15	2.45	0	4	4
PI-008	Female	34	ME	8	ITH	1	8	7	7	4	8	0	0	8	7	High	5.44444	High	High	6	5.55556	-0.111111	2.33889	0	4	4
PI-008	Female	34	ME	8	ITH	2	8	9	8	7	8	0	0	5	8	High	5.88889	High	High	6	5.55556	0.333333	2.78333	0.333333	4	4
PI-008	Female	34	ME	8	ITH	4	9	9	3	3	9	0	0	8	10	High	5.66667	High	High	6	5.55556	0.111111	2.56111	0.111111	4	4
PI-008	Female	34	ME	8	ITH	6	7	7	3	4	7	0	0	7	7	Mid	4.66667	High	High	6	5.55556	-0.888889	1.56111	0	4	4
PI-008	Female	34	ME	8	ITH	8	8	8	3	2	8	2	0	8	8	High	5.22222	High	High	6	5.55556	-0.333333	2.11667	0	4	4
PI-008	Female	34	ME	8	ITH	10	7	7	3	0	7	0	0	7	7	Mid	4.22222	High	High	6	5.55556	-1.33333	1.11667	0	4	4
PI-156	Male	41	ME	8	LA	-1	9	8	6	6	8	8	7	8	9	High	7.66667	High	High						4	4
PI-156	Male	41	ME	8	LA	0	8	8	5	8	8	8	6	9	9	High	7.66667	High	High	11	7.66667	-2.66454e-15	2.45	0	4	4
PI-156	Male	41	ME	8	LA	1	8	8	6	8	8	7	5	9	9	High	7.55556	High	High	11	7.66667	-0.111111	2.33889	0	4	4
PI-156	Male	41	ME	8	LA	2	10	10	4	4	10	10	5	9	10	High	8	High	High	11	7.66667	0.333333	2.78333	0.333333	4	4
PI-156	Male	41	ME	8	LA	4	10	10	5	5	10	10	5	7	10	High	8	High	High	11	7.66667	0.333333	2.78333	0.333333	4	4
PI-156	Male	41	ME	8	LA	6	10	9	4	4	10	10	5	7	10	High	7.66667	High	High	11	7.66667	-2.66454e-15	2.45	0	4	4
PI-156	Male	41	ME	8	LA	8	10	9	4	5	10	9	4	7	10	High	7.55556	High	High	11	7.66667	-0.111111	2.33889	0	4	4
PI-156	Male	41	ME	8	LA	10	9	9	4	5	9	9	4	7	10	High	7.33333	High	High	11	7.66667	-0.333333	2.11667	0	4	4
PI-156	Male	41	ME	8	LA	12	8	8	4	4	8	9	4	6	8	High	6.55556	High	High	11	7.66667	-1.11111	1.33889	0	4	4
PI-128	Female	37	ME	5	LA	-1	8	8	8	7	7	6	9	9	7	High	7.66667	High	High						4	4
PI-128	Female	37	ME	5	LA	0	6	6	3	2	6	4	8	7	8	High	5.55556	High	High	10	5.55556	-4.44089e-15	2.45	0	4	4
PI-128	Female	37	ME	5	LA	1	9	9	8	8	8	8	9	9	9	High	8.55556	High	High	10	5.55556	3	5.45	3	4	4
PI-128	Female	37	ME	5	LA	2	8	9	9	8	9	9	9	9	9	High	8.77778	High	High	10	5.55556	3.22222	5.67222	3.22222	4	4
PI-128	Female	37	ME	5	LA	4	8	8	8	8	8	7	8	7	7	High	7.66667	High	High	10	5.55556	2.11111	4.56111	2.11111	4	4
PI-128	Female	37	ME	5	LA	6	8	8	7	6	7	6	8	8	8	High	7.33333	High	High	10	5.55556	1.77778	4.22778	1.77778	4	4
PI-128	Female	37	ME	5	LA	8	7	7	6	6	6	6	9	7	6	High	6.66667	High	High	10	5.55556	1.11111	3.56111	1.11111	4	4
PI-128	Female	37	ME	5	LA	10	8	7	5	4	5	4	9	7	6	High	6.11111	High	High	10	5.55556	0.555556	3.00556	0.555556	4	4
PI-088	Female	35	ME	2	LA	-1	7	6	0	0	7	7	2	7	7	Mid	4.77778	Mid	Low						0	0
PI-088	Female	35	ME	2	LA	0	6	6	0	0	3	2	0	7	3	Low	3	Mid	Low	49	3	0	2.45	0	0	0
PI-088	Female	35	ME	2	LA	1	7	8	0	0	5	5	8	7	6	High	5.11111	Mid	Low	49	3	2.11111	4.56111	2.11111	0	0
PI-088	Female	35	ME	2	LA	2	7	9	0	0	5	4	1	9	9	Mid	4.88889	Mid	Low	49	3	1.88889	4.33889	1.88889	0	0
PI-088	Female	35	ME	2	LA	4	7	6	0	0	3	2	0	6	6	Mid	3.33333	Mid	Low	49	3	0.333333	2.78333	0.333333	0	0
PI-088	Female	35	ME	2	LA	6	6	5	0	0	2	2	0	5	5	Low	2.77778	Mid	Low	49	3	-0.222222	2.22778	0	0	0
PI-088	Female	35	ME	2	LA	8	6	5	0	0	2	1	0	5	5	Low	2.66667	Mid	Low	49	3	-0.333333	2.11667	0	0	0
PI-088	Female	35	ME	2	LA	10	6	4	0	0	1	0	0	5	5	Low	2.33333	Mid	Low	49	3	-0.666667	1.78333	0	0	0
PI-088	Female	35	ME	2	LA	-1	5	3	0	0	0	0	0	4	4	Low	1.77778	Mid	Low	49	3	-1.22222	1.22778	0	0	0
PI-056	Female	21	ME	4	LA	0	8	4	1	0	7	6	5	8	8	High	5.22222	High	Int						4	4
PI-056	Female	21	ME	4	LA	1	8	3	3	0	8	5	0	8	1	Mid	4	High	Int	6	4	0	2.45	0	4	4
PI-056	Female	21	ME	4	LA	2	8	3	0	0	8	3	0	7	9	Mid	4.22222	High	Int	6	4	0.222222	2.67222	0.222222	4	4
PI-056	Female	21	ME	4	LA	4	8	8	0	0	8	5	0	8	8	Mid	5	High	Int	6	4	1	3.45	1	4	4
PI-056	Female	21	ME	4	LA	6	7	3	0	0	8	4	0	7	6	Mid	3.88889	High	Int	6	4	-0.111111	2.33889	0	4	4
PI-056	Female	21	ME	4	LA	8	7	2	0	0	8	4	3	8	7	Mid	4.33333	High	Int	6	4	0.333333	2.78333	0.333333	4	4
PI-056	Female	21	ME	4	LA	10	6	3	0	0	7	4	3	6	6	Mid	3.88889	High	Int	6	4	-0.111111	2.33889	0	4	4
PI-056	Female	21	ME	4	LA	12	7	1	0	0	6	2	0	6	7	Mid	3.22222	High	Int	6	4	-0.777778	1.67222	0	4	4
PI-144	Female	52	ME	6	LA	-1	9	8	6	3	9	9	4	9	8	High	7.22222	High	Int						4	4
PI-144	Female	52	ME	6	LA	0	6	7	3	3	5	5	1	7	2	Mid	4.33333	High	Int	7	4.33333	2.66454e-15	2.45	2.66454e-15	4	4
PI-144	Female	52	ME	6	LA	1	7	7	6	3	8	8	3	7	7	High	6.22222	High	Int	7	4.33333	1.88889	4.33889	1.88889	4	4
PI-144	Female	52	ME	6	LA	2	8	7	3	3	8	8	2	8	8	High	6.11111	High	Int	7	4.33333	1.77778	4.22778	1.77778	4	4
PI-144	Female	52	ME	6	LA	4	6	7	2	3	7	7	3	7	7	High	5.44444	High	Int	7	4.33333	1.11111	3.56111	1.11111	4	4
PI-144	Female	52	ME	6	LA	6	5	6	2	2	7	7	3	7	6	Mid	5	High	Int	7	4.33333	0.666667	3.11667	0.666667	4	4
PI-144	Female	52	ME	6	LA	8	5	6	2	2	7	6	3	7	5	Mid	4.77778	High	Int	7	4.33333	0.444444	2.89444	0.444444	4	4
PI-144	Female	52	ME	6	LA	10	4	5	2	2	6	4	2	7	4	Mid	4	High	Int	7	4.33333	-0.333333	2.11667	0	4	4
PI-105	Female	45	ME		LA	-1	7	7	5	5	4	4	4	10	9	High	6.11111	High	High
PI-105	Female	45	ME		LA	0	7	7	3	3	4	4	5	10	3	High	5.11111	High	High	16	5.11111	8.88178e-16	2.45	8.88178e-16
PI-105	Female	45	ME		LA	1	8	8	6	7	7	7	2	10	9	High	7.11111	High	High	16	5.11111	2	4.45	2
PI-105	Female	45	ME		LA	2	8	7	7	7	6	6	7	9	9	High	7.33333	High	High	16	5.11111	2.22222	4.67222	2.22222
PI-105	Female	45	ME		LA	4	8	7	7	7	6	6	5	9	9	High	7.11111	High	High	16	5.11111	2	4.45	2
PI-105	Female	45	ME		LA	6	7	6	6	6	6	6	5	9	8	High	6.55556	High	High	16	5.11111	1.44444	3.89444	1.44444
PI-105	Female	45	ME		LA	8	7	6	6	6	6	6	5	9	8	High	6.55556	High	High	16	5.11111	1.44444	3.89444	1.44444
PI-105	Female	45	ME		LA	10	7	6	6	6	6	6	7	9	8	High	6.77778	High	High	16	5.11111	1.66667	4.11667	1.66667
PI-105	Female	45	ME		LA	-1	6	6	6	6	6	6	6	9	7	High	6.44444	High	High	16	5.11111	1.33333	3.78333	1.33333
PI-015	Female	59	ME	15	LA	0	9	9	6	5	8		6	10	9				Low						4	9
PI-015	Female	59	ME	15	LA	1	0	5	2	2	1	1	0	7	1	Low	2.11111		Low	14	2.11111	1.33227e-15	2.45	1.33227e-15	4	9
PI-015	Female	59	ME	15	LA	2	3	2	0	2	4	4	2	6	3	Low	2.88889		Low	14	2.11111	0.777778	3.22778	0.777778	4	9
PI-015	Female	59	ME	15	LA	4	4	5	3	3	4	4	5	3	5	Mid	4		Low	14	2.11111	1.88889	4.33889	1.88889	4	9
PI-015	Female	59	ME	15	LA	6	7	7	2	2	7	7	7	7	7	High	5.88889		Low	14	2.11111	3.77778	6.22778	3.77778	4	9
PI-015	Female	59	ME	15	LA	8	6	6	1	1	5	5	6	2	6	Mid	4.22222		Low	14	2.11111	2.11111	4.56111	2.11111	4	9
PI-015	Female	59	ME	15	LA	10	3	4	1	1	3	3	5	6	5	Mid	3.44444		Low	14	2.11111	1.33333	3.78333	1.33333	4	9
PI-015	Female	59	ME	15	LA	12	10	10	0	3	10	10	10	10	10	High	8.11111		Low	14	2.11111	6	8.45	6	4	9
PI-015	Female	59	ME	15	LA	-1	6	7	3	3	6	6	5	5	5	High	5.11111		Low	14	2.11111	3	5.45	3	4	9
PI-057	Female	56	ME	30	LA	0	8	6	6	8	6	8	5	8	8	High	7	High	Int						4	9
PI-057	Female	56	ME	30	LA	1	7	4	0	5	0	7	0	7	3	Mid	3.66667	High	Int	4	3.66667	-3.55271e-15	2.45	0	4	9
PI-057	Female	56	ME	30	LA	2	8	7	0	4	2	6	0	7	8	Mid	4.66667	High	Int	4	3.66667	1	3.45	1	4	9
PI-057	Female	56	ME	30	LA	4	8	5	1	6	2	8	10	6	8	High	6	High	Int	4	3.66667	2.33333	4.78333	2.33333	4	9
PI-057	Female	56	ME	30	LA	6	8	5	2	4	2	6	1	7	7	Mid	4.66667	High	Int	4	3.66667	1	3.45	1	4	9
PI-057	Female	56	ME	30	LA	8	7	5	0	3	0	5	0	6	6	Mid	3.55556	High	Int	4	3.66667	-0.111111	2.33889	0	4	9
PI-057	Female	56	ME	30	LA	10	5	3	0	4	1	4	0	3	3	Low	2.55556	High	Int	4	3.66667	-1.11111	1.33889	0	4	9
PI-057	Female	56	ME	30	LA	17	7	4	0	3	0	4	0	7	5	Mid	3.33333	High	Int	4	3.66667	-0.333333	2.11667	0	4	9
PI-057	Female	56	ME	30	LA	-1	7	5	0	2	0	4	0	7	5	Mid	3.33333	High	Int	4	3.66667	-0.333333	2.11667	0	4	9
PI-021	Female	56	ME	5	LA	0	7	7	7	6	9	6	3	7	7	High	6.55556	High	High						4	4
PI-021	Female	56	ME	5	LA	1	7	7	7	6	8	5	3	6	6	High	6.11111	High	High	7	6.11111	8.88178e-16	2.45	8.88178e-16	4	4
PI-021	Female	56	ME	5	LA	2	8	7	7	6	7	7	5	6	8	High	6.77778	High	High	7	6.11111	0.666667	3.11667	0.666667	4	4
PI-021	Female	56	ME	5	LA	4	8	8	8	8	8	6	7	8				High	High	7	6.11111				4	4
PI-021	Female	56	ME	5	LA	6	7	7	7	6	6	5	6	7	7	High	6.44444	High	High	7	6.11111	0.333333	2.78333	0.333333	4	4
PI-021	Female	56	ME	5	LA	8	6	6	6	6	6	6	6	6	6	High	6	High	High	7	6.11111	-0.111111	2.33889	0	4	4
PI-021	Female	56	ME	5	LA	10	7	6	6	5	6	6	6	5	6	High	5.88889	High	High	7	6.11111	-0.222222	2.22778	0	4	4
PI-021	Female	56	ME	5	LA	12	7	6	8	7	6	5	5	5	6	High	6.11111	High	High	7	6.11111	8.88178e-16	2.45	8.88178e-16	4	4
PI-152	Female	66	ME	8	LA	-1	6	6	4	5	8	7	5	5	7	High	5.88889	High	Int						4	4
PI-152	Female	66	ME	8	LA	0	5	5	4	4	6	6	1	5	5	Mid	4.55556	High	Int	4	4.55556	-4.44089e-15	2.45	0	4	4
PI-152	Female	66	ME	8	LA	1	7	6	3	4	7	7	2	7	7	High	5.55556	High	Int	4	4.55556	1	3.45	1	4	4
PI-152	Female	66	ME	8	LA	2	7	7	4	6	7	7	5	7	8	High	6.44444	High	Int	4	4.55556	1.88889	4.33889	1.88889	4	4
PI-152	Female	66	ME	8	LA	4	8	8	5	8	9	9	5	9	9	High	7.77778	High	Int	4	4.55556	3.22222	5.67222	3.22222	4	4
PI-152	Female	66	ME	8	LA	6	5	6	3	6	6	6	3	8	4	High	5.22222	High	Int	4	4.55556	0.666667	3.11667	0.666667	4	4
PI-152	Female	66	ME	8	LA	8	4	6	1	4	6	6	3	6	4	Mid	4.44444	High	Int	4	4.55556	-0.111111	2.33889	0	4	4
PI-152	Female	66	ME	8	LA	10	4	6	4	6	6	3	1	5	3	Mid	4.22222	High	Int	4	4.55556	-0.333333	2.11667	0	4	4
PI-116	Female	31	ME	11	LA	-1	8	8	2	0	2	0	1	8	8	Mid	4.11111	Mid	Low						4	9
PI-116	Female	31	ME	11	LA	0	4	6	0	0	0	0	0	7	2	Low	2.11111	Mid	Low	8	2.11111	1.33227e-15	2.45	1.33227e-15	4	9
PI-116	Female	31	ME	11	LA	1	8	8	1	0	3	0	0	7	7	Mid	3.77778	Mid	Low	8	2.11111	1.66667	4.11667	1.66667	4	9
PI-116	Female	31	ME	11	LA	2	6	6	0	0	4	0	0	7	6	Mid	3.22222	Mid	Low	8	2.11111	1.11111	3.56111	1.11111	4	9
PI-116	Female	31	ME	11	LA	4	7	7	1	0	1	0	2	7	7	Mid	3.55556	Mid	Low	8	2.11111	1.44444	3.89444	1.44444	4	9
PI-116	Female	31	ME	11	LA	6	8	8	0	0	0	0	0	7	8	Mid	3.44444	Mid	Low	8	2.11111	1.33333	3.78333	1.33333	4	9
PI-116	Female	31	ME	11	LA	8	5	5	1	0	0	0	0	6	2	Low	2.11111	Mid	Low	8	2.11111	1.33227e-15	2.45	1.33227e-15	4	9
PI-116	Female	31	ME	11	LA	10	6	5	0	0	0	0	0	5	2	Low	2	Mid	Low	8	2.11111	-0.111111	2.33889	0	4	9
PI-109	Female	31	ME	7	LA	-1	2	2	3	10	8	5	10	10	10	High	6.66667	High	High						4	4
PI-109	Female	31	ME	7	LA	0	8	6	0	7	7	7	2	10	7	High	6	High	High	8	6	0	2.45	0	4	4
PI-109	Female	31	ME	7	LA	1	10	8	7	7	10	8	8	10	10	High	8.66667	High	High	8	6	2.66667	5.11667	2.66667	4	4
PI-109	Female	31	ME	7	LA	2	8	7	7	7	8	6	9	10	9	High	7.88889	High	High	8	6	1.88889	4.33889	1.88889	4	4
PI-109	Female	31	ME	7	LA	4	8	6	8	9	9	9	10	10	9	High	8.66667	High	High	8	6	2.66667	5.11667	2.66667	4	4
PI-109	Female	31	ME	7	LA	6	7	7	6	6	8	7	5	10	8	High	7.11111	High	High	8	6	1.11111	3.56111	1.11111	4	4
PI-109	Female	31	ME	7	LA	8	7	7	5	6	6	6	5	10	7	High	6.55556	High	High	8	6	0.555556	3.00556	0.555556	4	4
PI-109	Female	31	ME	7	LA	10	7	7	3	5	5	5	6	10	7	High	6.11111	High	High	8	6	0.111111	2.56111	0.111111	4	4
PI-098	Female	33	ME	6	WC	-1	7	6	3	3	4	0	6	8	8	Mid	5	Mid	High						4	4
PI-098	Female	33	ME	6	WC	0	7	7	3	2	4	3	6	10	5	High	5.22222	Mid	High	8	5.22222	2.66454e-15	2.45	2.66454e-15	4	4
PI-098	Female	33	ME	6	WC	1	8	7	3	2	4	3	6	10	8	High	5.66667	Mid	High	8	5.22222	0.444444	2.89444	0.444444	4	4
PI-098	Female	33	ME	6	WC	2	9	7	1	1	3	0	6	10	8	Mid	5	Mid	High	8	5.22222	-0.222222	2.22778	0	4	4
PI-098	Female	33	ME	6	WC	4	9	7	0	0	2	0	5	9	6	Mid	4.22222	Mid	High	8	5.22222	-1	1.45	0	4	4
PI-098	Female	33	ME	6	WC	6	8	7	0	0	2	0	5	8	6	Mid	4	Mid	High	8	5.22222	-1.22222	1.22778	0	4	4
PI-098	Female	33	ME	6	WC	8	8	7	0	0	2	2	4	8	4	Mid	3.88889	Mid	High	8	5.22222	-1.33333	1.11667	0	4	4
PI-098	Female	33	ME	6	WC	10	8	7	1	0	2	0	5	9	5	Mid	4.11111	Mid	High	8	5.22222	-1.11111	1.33889	0	4	4
PI-062	Female	33	ME	18	WC	-1	9	7	5	5	6	2	5	10	7	High	6.22222	High	Int						4	9
PI-062	Female	33	ME	18	WC	0	5	5	3	3	5	2	5	9	6	Mid	4.77778	High	Int	10	4.77778	-2.66454e-15	2.45	0	4	9
PI-062	Female	33	ME	18	WC	1	5	5	3	3	5	3	5	9	6	Mid	4.88889	High	Int	10	4.77778	0.111111	2.56111	0.111111	4	9
PI-062	Female	33	ME	18	WC	2	8	5	4	5	7	0	7	6	7	High	5.44444	High	Int	10	4.77778	0.666667	3.11667	0.666667	4	9
PI-062	Female	33	ME	18	WC	4	7	6	4	5	5	0	7	7	7	High	5.33333	High	Int	10	4.77778	0.555556	3.00556	0.555556	4	9
PI-062	Female	33	ME	18	WC	6	7	6	5	5	3	0	7	8	7	High	5.33333	High	Int	10	4.77778	0.555556	3.00556	0.555556	4	9
PI-062	Female	33	ME	18	WC	8	6	5	4	3	3	0	6	7	6	Mid	4.44444	High	Int	10	4.77778	-0.333333	2.11667	0	4	9
PI-062	Female	33	ME	18	WC	10	5	4	3	2	3	0	6	7	5	Mid	3.88889	High	Int	10	4.77778	-0.888889	1.56111	0	4	9
PI-069	Female	60	ME	8	WC	-1	7	7	1	1	7	7	7	8	7	High	5.77778	High	Int						4	4
PI-069	Female	60	ME	8	WC	0	5	5	0	0	5	5	5	5	2	Mid	3.55556	High	Int	1	3.55556	5.32907e-15	2.45	5.32907e-15	4	4
PI-069	Female	60	ME	8	WC	1	5	5	0	0	5	5	5	5	5	Mid	3.88889	High	Int	1	3.55556	0.333333	2.78333	0.333333	4	4
PI-069	Female	60	ME	8	WC	2	5	5	0	0	5	5	2	5	2	Mid	3.22222	High	Int	1	3.55556	-0.333333	2.11667	0	4	4
PI-069	Female	60	ME	8	WC	4	5	5	0	0	5	5	3	5	6	Mid	3.77778	High	Int	1	3.55556	0.222222	2.67222	0.222222	4	4
PI-069	Female	60	ME	8	WC	6	6	5	1	1	5	5	5	5	6	Mid	4.33333	High	Int	1	3.55556	0.777778	3.22778	0.777778	4	4
PI-069	Female	60	ME	8	WC	8	6	5	2	0	5	5	5	3	5	Mid	4	High	Int	1	3.55556	0.444444	2.89444	0.444444	4	4
PI-069	Female	60	ME	8	WC	10	6	6	2	0	6	6	6	5	5	Mid	4.66667	High	Int	1	3.55556	1.11111	3.56111	1.11111	4	4
PI-029	Female	48	ME	3	WC	-1	5	6	4	3	4	1	3	3	6	Mid	3.88889	Mid	Int						0	0
PI-029	Female	48	ME	3	WC	0	5	6	0	0	3	2	8	6	6	Mid	4	Mid	Int	18	4	0	2.45	0	0	0
PI-029	Female	48	ME	3	WC	1	6	6	1	1	2	1	7	6	7	Mid	4.11111	Mid	Int	18	4	0.111111	2.56111	0.111111	0	0
PI-029	Female	48	ME	3	WC	2	7	7	4	4	6	1		5	7			Mid	Int	18	4				0	0
PI-029	Female	48	ME	3	WC	4	7	6	4	3	5	0	3	4	7	Mid	4.33333	Mid	Int	18	4	0.333333	2.78333	0.333333	0	0
PI-029	Female	48	ME	3	WC	6	9	7	7	0	3	0	2	7	7	Mid	4.66667	Mid	Int	18	4	0.666667	3.11667	0.666667	0	0
PI-029	Female	48	ME	3	WC	8	9	6	1	1	5	1	2	9	9	Mid	4.77778	Mid	Int	18	4	0.777778	3.22778	0.777778	0	0
PI-029	Female	48	ME	3	WC	10	7	6	0	0	7	0	8	7	6	Mid	4.55556	Mid	Int	18	4	0.555556	3.00556	0.555556	0	0
PI-029	Female	48	ME	3	WC	-1	5	4	0	0	7	1	2	2	4	Low	2.77778	Mid	Int	18	4	-1.22222	1.22778	0	0	0
PI-114	Female	52	ME	1	WC	0	9	7	6	6	8	8	9	8	7	High	7.55556	High	High						0	0
PI-114	Female	52	ME	1	WC	1	8	4	6	5	7	6	8	8	8	High	6.66667	High	High	14	6.66667	-2.66454e-15	2.45	0	0	0
PI-114	Female	52	ME	1	WC	2	9	8	6	6	8	8	8	8	8	High	7.66667	High	High	14	6.66667	1	3.45	1	0	0
PI-114	Female	52	ME	1	WC	4	9	8	7	7	8	8	9	9	9	High	8.22222	High	High	14	6.66667	1.55556	4.00556	1.55556	0	0
PI-114	Female	52	ME	1	WC	6	8	7	6	5	8	8	7	7	8	High	7.11111	High	High	14	6.66667	0.444444	2.89444	0.444444	0	0
PI-114	Female	52	ME	1	WC	8	7	6	6	5	6	6	6	6	7	High	6.11111	High	High	14	6.66667	-0.555556	1.89444	0	0	0
PI-114	Female	52	ME	1	WC	10	6	6	5	5	7	7	6	6	7	High	6.11111	High	High	14	6.66667	-0.555556	1.89444	0	0	0
PI-114	Female	52	ME	1	WC	12	7	6	6	5	7	7	7	7	7	High	6.55556	High	High	14	6.66667	-0.111111	2.33889	0	0	0
PI-114	Female	52	ME	1	WC	-1	6	6	5	5	7	8	7	6	6	High	6.22222	High	High	14	6.66667	-0.444444	2.00556	0	0	0
PI-123	Female	40	ME	22	WC	0	7	5	6	5	7	7	8	6	5	High	6.22222	High	Int						4	9
PI-123	Female	40	ME	22	WC	1	5	4	1	6	5	4	5	6	5	Mid	4.55556	High	Int	6	4.55556	-4.44089e-15	2.45	0	4	9
PI-123	Female	40	ME	22	WC	2	7	6	3	8	7	6	8	8	8	High	6.77778	High	Int	6	4.55556	2.22222	4.67222	2.22222	4	9
PI-123	Female	40	ME	22	WC	4	8	7	2	5	6	4	4	5	6	High	5.22222	High	Int	6	4.55556	0.666667	3.11667	0.666667	4	9
PI-123	Female	40	ME	22	WC	6	7	5	1	3	6	4	5	5	5	Mid	4.55556	High	Int	6	4.55556	-4.44089e-15	2.45	0	4	9
PI-123	Female	40	ME	22	WC	8	5	4	1	3	4	6	5	4	4	Mid	4	High	Int	6	4.55556	-0.555556	1.89444	0	4	9
PI-123	Female	40	ME	22	WC	10	4	4	1	3	5	4	2	4	5	Mid	3.55556	High	Int	6	4.55556	-1	1.45	0	4	9
PI-123	Female	40	ME	22	WC	12	2	2	0	1	3	3	2	4	2	Low	2.11111	High	Int	6	4.55556	-2.44444	0.00555556	0	4	9
PI-076	Female	38	ME	25	WC	-1	10	5	5	0	3	0	5	10	8	High	5.11111	High	Int						4	9
PI-076	Female	38	ME	25	WC	0	7	5	0	0	1	0	0	10	7	Mid	3.33333	High	Int	10	3.33333	3.55271e-15	2.45	3.55271e-15	4	9
PI-076	Female	38	ME	25	WC	1	8	5	0	0	1	0	1	10	7	Mid	3.55556	High	Int	10	3.33333	0.222222	2.67222	0.222222	4	9
PI-076	Female	38	ME	25	WC	2	9	6	0	0	2	0	2	10	9	Mid	4.22222	High	Int	10	3.33333	0.888889	3.33889	0.888889	4	9
PI-076	Female	38	ME	25	WC	4	8	5	0	0	2	0	1	10	8	Mid	3.77778	High	Int	10	3.33333	0.444444	2.89444	0.444444	4	9
PI-076	Female	38	ME	25	WC	6	8	6	0	0	1	0	1	10	7	Mid	3.66667	High	Int	10	3.33333	0.333333	2.78333	0.333333	4	9
PI-076	Female	38	ME	25	WC	8	8	5	0	0	1	0	0	10	6	Mid	3.33333	High	Int	10	3.33333	3.55271e-15	2.45	3.55271e-15	4	9
PI-076	Female	38	ME	25	WC	10	7	5	0	0	1	0	0	10	5	Mid	3.11111	High	Int	10	3.33333	-0.222222	2.22778	0	4	9
PI-164	Female	25	ME	1	WC	-1	8	7	5	3	6	6	10	10	10	High	7.22222	High	Int						0	0
PI-164	Female	25	ME	1	WC	0	6	2	6	2	3	0	5	6	4	Mid	3.77778	High	Int	1	3.77778	-2.22045e-15	2.45	0	0	0
PI-164	Female	25	ME	1	WC	1	5	2	5	0	5	0	2	5	5	Mid	3.22222	High	Int	1	3.77778	-0.555556	1.89444	0	0	0
PI-164	Female	25	ME	1	WC	2	5	4	7	0	7	2	3	7	6	Mid	4.55556	High	Int	1	3.77778	0.777778	3.22778	0.777778	0	0
PI-164	Female	25	ME	1	WC	4	5	6	7	0	4	0	2	8	5	Mid	4.11111	High	Int	1	3.77778	0.333333	2.78333	0.333333	0	0
PI-164	Female	25	ME	1	WC	6	6	4	1	0	6	0	2	8	6	Mid	3.66667	High	Int	1	3.77778	-0.111111	2.33889	0	0	0
PI-164	Female	25	ME	1	WC	8	6	3	4	0	6	0	0	8	6	Mid	3.66667	High	Int	1	3.77778	-0.111111	2.33889	0	0	0
PI-164	Female	25	ME	1	WC	10	5	0	0	0	2	0	0	7	2	Low	1.77778	High	Int	1	3.77778	-2	0.45	0	0	0
PI-164	Female	25	ME	1	WC	-1	6	3	3	0	5	0	2	8	6	Mid	3.66667	High	Int	1	3.77778	-0.111111	2.33889	0	0	0
PI-052	Male	49	ME	3	WC	0	7	2	2	1	3	2	4	7	9	Mid	4.11111	Mid	Low						0	0
PI-052	Male	49	ME	3	WC	1	4	2	0	0	2	0	3	5	0	Low	1.77778	Mid	Low	28	1.77778	-2.22045e-15	2.45	0	0	0
PI-052	Male	49	ME	3	WC	2	5	4	0	0	5	0	6	8	7	Mid	3.88889	Mid	Low	28	1.77778	2.11111	4.56111	2.11111	0	0
PI-052	Male	49	ME	3	WC	4	4	3	0	0	4	0	3	6	5	Low	2.77778	Mid	Low	28	1.77778	1	3.45	1	0	0
PI-052	Male	49	ME	3	WC	6	5	5	0	0	3	0	2	7	7	Mid	3.22222	Mid	Low	28	1.77778	1.44444	3.89444	1.44444	0	0
PI-052	Male	49	ME	3	WC	8	6	6	0	0	0	0	0	3	6	Low	2.33333	Mid	Low	28	1.77778	0.555556	3.00556	0.555556	0	0
PI-052	Male	49	ME	3	WC	10	4	3	0	0	0	0	0	5	5	Low	1.88889	Mid	Low	28	1.77778	0.111111	2.56111	0.111111	0	0
PI-052	Male	49	ME	3	WC	-1	4	2	0	0	1	0	0	5	5	Low	1.88889	Mid	Low	28	1.77778	0.111111	2.56111	0.111111	0	0
PI-052	Male	49	ME	3	WC	0	4	1	0	0	0	0	0	4	3	Low	1.33333	Mid	Low	28	1.77778	-0.444444	2.00556	0	0	0
PI-102	Male	23	ME	2	WC	1	6	7	0	0	6	4	3	6	6	Mid	4.22222	Mid	Int						0	0
PI-102	Male	23	ME	2	WC	2	7	7	0	0	5	3	2	3	2	Mid	3.22222	Mid	Int	6	3.22222	2.22045e-15	2.45	2.22045e-15	0	0
PI-102	Male	23	ME	2	WC	4	7	7	0	0	5	3	2	3	2	Mid	3.22222	Mid	Int	6	3.22222	2.22045e-15	2.45	2.22045e-15	0	0
PI-102	Male	23	ME	2	WC	6	7	6	0	0	7	5	3	5	7	Mid	4.44444	Mid	Int	6	3.22222	1.22222	3.67222	1.22222	0	0
PI-102	Male	23	ME	2	WC	8	7	6	0	0	7	4	2	6	6	Mid	4.22222	Mid	Int	6	3.22222	1	3.45	1	0	0
PI-102	Male	23	ME	2	WC	10	5	5	0	0	6	3	3	5	5	Mid	3.55556	Mid	Int	6	3.22222	0.333333	2.78333	0.333333	0	0
PI-102	Male	23	ME	2	WC	12	4	3	0	0	4	0	1	3	2	Low	1.88889	Mid	Int	6	3.22222	-1.33333	1.11667	0	0	0
PI-102	Male	23	ME	2	WC	-1	3	3	0	0	4	0	1	3	2	Low	1.77778	Mid	Int	6	3.22222	-1.44444	1.00556	0	0	0
PI-102	Male	23	ME	2	WC	0	2	3	0	0	2	0	0	3	1	Low	1.22222	Mid	Int	6	3.22222	-2	0.45	0	0	0
PI-014	Male	56	ME	1	ITH	1	7	8	3	2	7	1	7	7	9	High	5.66667	High	Int						0	0
PI-014	Male	56	ME	1	ITH	2	5	3	0	1	5	1	3	9	7	Mid	3.77778	High	Int	21	3.77778	-2.22045e-15	2.45	0	0	0
PI-014	Male	56	ME	1	ITH	4	6	4	2	1	6	1	7	8	7	Mid	4.66667	High	Int	21	3.77778	0.888889	3.33889	0.888889	0	0
PI-014	Male	56	ME	1	ITH	6	8	8	5	4	8	3	9	9	9	High	7	High	Int	21	3.77778	3.22222	5.67222	3.22222	0	0
PI-014	Male	56	ME	1	ITH	8	9	8	3	2	9	3	9	7	9	High	6.55556	High	Int	21	3.77778	2.77778	5.22778	2.77778	0	0
PI-014	Male	56	ME	1	ITH	10	7	5	2	1	7	2	6	7	7	Mid	4.88889	High	Int	21	3.77778	1.11111	3.56111	1.11111	0	0
PI-014	Male	56	ME	1	ITH	12	7	4	2	1	6	2	6	7	7	Mid	4.66667	High	Int	21	3.77778	0.888889	3.33889	0.888889	0	0
PI-014	Male	56	ME	1	ITH	-1	8	5	2	1	5	2	5	8	7	Mid	4.77778	High	Int	21	3.77778	1	3.45	1	0	0
PI-014	Male	56	ME	1	ITH	0	8	4	2	1	5	2	5	8	7	Mid	4.66667	High	Int	21	3.77778	0.888889	3.33889	0.888889	0	0
PI-014	Male	56	ME	1	ITH	1	8	5	2	1	5	2	5	8	8	Mid	4.88889	High	Int	21	3.77778	1.11111	3.56111	1.11111	0	0
PI-014	Male	56	ME	1	ITH	2	8	5	2	1	5	2	5	7	9	Mid	4.88889	High	Int	21	3.77778	1.11111	3.56111	1.11111	0	0
PI-014	Male	56	ME	1	ITH	4	8	5	2	1	5	2	5	7	9	Mid	4.88889	High	Int	21	3.77778	1.11111	3.56111	1.11111	0	0
PI-014	Male	56	ME	1	ITH	6	8	6	2	2	6	2	6	7	9	High	5.33333	High	Int	21	3.77778	1.55556	4.00556	1.55556	0	0
PI-014	Male	56	ME	1	ITH	8	7	5	1	2	6	1	5	6	7	Mid	4.44444	High	Int	21	3.77778	0.666667	3.11667	0.666667	0	0
PI-004	Female	40	ME	8	ITH	10	7	7	6	5	5	6	8	7	6	High	6.33333	High	High						4	4
PI-004	Female	40	ME	8	ITH	12	6	6	5	3	6	6	3	6	6	High	5.22222	High	High	14	5.22222	2.66454e-15	2.45	2.66454e-15	4	4
PI-004	Female	40	ME	8	ITH	-1	7	8	8	6	7	7	6	7	7	High	7	High	High	14	5.22222	1.77778	4.22778	1.77778	4	4
PI-004	Female	40	ME	8	ITH	0	8	8	8	6	7	7	7	7	8	High	7.33333	High	High	14	5.22222	2.11111	4.56111	2.11111	4	4
PI-004	Female	40	ME	8	ITH	1	8	8	8	7	8	8	6	8	8	High	7.66667	High	High	14	5.22222	2.44444	4.89444	2.44444	4	4
PI-004	Female	40	ME	8	ITH	2	8	8	8	8	8	8	6	8	8	High	7.77778	High	High	14	5.22222	2.55556	5.00556	2.55556	4	4
PI-004	Female	40	ME	8	ITH	4	8	8	8	8	8	8	6	8	8	High	7.77778	High	High	14	5.22222	2.55556	5.00556	2.55556	4	4
PI-004	Female	40	ME	8	ITH	6	7	7	8	7	7	8	7	7	7	High	7.22222	High	High	14	5.22222	2	4.45	2	4	4
PI-004	Female	40	ME	8	ITH	8	7	7	8	6	6	7	6	7	7	High	6.77778	High	High	14	5.22222	1.55556	4.00556	1.55556	4	4
PI-019	Female	30	ME	2	ITH	10	10	2	0	0	6	7	1	10	10	High	5.11111	High	Low						0	0
PI-019	Female	30	ME	2	ITH	12	7	5	0	0	0	0	0	7	8	Low	3	High	Low	14	3	0	2.45	0	0	0
PI-019	Female	30	ME	2	ITH	14	8	6	0	0	0	0	0	8	9	Mid	3.44444	High	Low	14	3	0.444444	2.89444	0.444444	0	0
PI-019	Female	30	ME	2	ITH	16	9	7	0	0	0	0	0	8	8	Mid	3.55556	High	Low	14	3	0.555556	3.00556	0.555556	0	0
PI-019	Female	30	ME	2	ITH	18	9	7	0	0	6	6	0	8	8	Mid	4.88889	High	Low	14	3	1.88889	4.33889	1.88889	0	0
PI-019	Female	30	ME	2	ITH	20	8	6	0	0	7	7	0	8	8	Mid	4.88889	High	Low	14	3	1.88889	4.33889	1.88889	0	0
PI-019	Female	30	ME	2	ITH	22	8	9	0	0	5	2	4	8	8	Mid	4.88889	High	Low	14	3	1.88889	4.33889	1.88889	0	0
PI-019	Female	30	ME	2	ITH	-1	10	9	0	0	5	5	0	9	9	High	5.22222	High	Low	14	3	2.22222	4.67222	2.22222	0	0
PI-019	Female	30	ME	2	ITH	0	9	4	0	0	7	7	2	8	8	Mid	5	High	Low	14	3	2	4.45	2	0	0
PI-100	Male	49	ME	19	ITH	1	6	6	0	2	5	5	2	3	9	Mid	4.22222	Mid	Low						4	9
PI-100	Male	49	ME	19	ITH	2	3	3	0	0	7	3	0	0	1	Low	1.88889	Mid	Low	12	1.88889	-1.11022e-15	2.45	0	4	9
PI-100	Male	49	ME	19	ITH	4	5	1	0	0	7	5	0	9	8	Mid	3.88889	Mid	Low	12	1.88889	2	4.45	2	4	9
PI-100	Male	49	ME	19	ITH	6	5	4	0	0	7	4	0	0	5	Low	2.77778	Mid	Low	12	1.88889	0.888889	3.33889	0.888889	4	9
PI-100	Male	49	ME	19	ITH	8	5	2	1	1	4	2	0	5	4	Low	2.66667	Mid	Low	12	1.88889	0.777778	3.22778	0.777778	4	9
PI-100	Male	49	ME	19	ITH	10	3	2	1	0	4	1	0	5	4	Low	2.22222	Mid	Low	12	1.88889	0.333333	2.78333	0.333333	4	9
PI-100	Male	49	ME	19	ITH	14	2	2	1	2	4	1	0	1	3	Low	1.77778	Mid	Low	12	1.88889	-0.111111	2.33889	0	4	9
PI-100	Male	49	ME	19	ITH	-1	3	1	0	0	2	1	0	1	3	Low	1.22222	Mid	Low	12	1.88889	-0.666667	1.78333	0	4	9
PI-100	Male	49	ME	19	ITH	0	1	1	0	0	2	0	0	0	2	Low	0.666667	Mid	Low	12	1.88889	-1.22222	1.22778	0	4	9
PI-081	Female	61	ME	2	ITH	1	5	5	7	7	5	4	8	8	7	High	6.22222	High	Low						0	0
PI-081	Female	61	ME	2	ITH	2	1	2	5	5	1	0	6	0	5	Low	2.77778	High	Low	8	2.77778	-2.22045e-15	2.45	0	0	0
PI-081	Female	61	ME	2	ITH	4	6	5	6	3	7	7	5	8	6	High	5.88889	High	Low	8	2.77778	3.11111	5.56111	3.11111	0	0
PI-081	Female	61	ME	2	ITH	6	6	2	2	2	4	5	6	8	8	Mid	4.77778	High	Low	8	2.77778	2	4.45	2	0	0
PI-081	Female	61	ME	2	ITH	8	5	7	2	2	2	5	7	7	7	Mid	4.88889	High	Low	8	2.77778	2.11111	4.56111	2.11111	0	0
PI-081	Female	61	ME	2	ITH	10	3	3	2	1	3	6	5	2	3	Mid	3.11111	High	Low	8	2.77778	0.333333	2.78333	0.333333	0	0
PI-081	Female	61	ME	2	ITH	12	6	4	2	2	6	6	6	6	6	Mid	4.88889	High	Low	8	2.77778	2.11111	4.56111	2.11111	0	0
PI-081	Female	61	ME	2	ITH	-1	2	2	3	2	4	2	5	2	5	Low	3	High	Low	8	2.77778	0.222222	2.67222	0.222222	0	0
PI-147	Female	36	ME	7	WC	0	7	7	0	0	5	5	2	4	7	Mid	4.11111	Mid	Low						4	4
PI-147	Female	36	ME	7	WC	1	5	6	0	0	4	2	1	3	2	Low	2.55556	Mid	Low	6	2.55556	-4.44089e-15	2.45	0	4	4
PI-147	Female	36	ME	7	WC	2	8	8	0	4	7	5	2	3	8	Mid	5	Mid	Low	6	2.55556	2.44444	4.89444	2.44444	4	4
PI-147	Female	36	ME	7	WC	4	7	8	0	0	5	5	4	6	8	Mid	4.77778	Mid	Low	6	2.55556	2.22222	4.67222	2.22222	4	4
PI-147	Female	36	ME	7	WC	6	6	8	0	0	4	4	3	4	5	Mid	3.77778	Mid	Low	6	2.55556	1.22222	3.67222	1.22222	4	4
PI-147	Female	36	ME	7	WC	8	6	5	0	0	3	3	1	2	2	Low	2.44444	Mid	Low	6	2.55556	-0.111111	2.33889	0	4	4
PI-147	Female	36	ME	7	WC	10	6	5	0	0	3	3	0	1	1	Low	2.11111	Mid	Low	6	2.55556	-0.444444	2.00556	0	4	4
PI-147	Female	36	ME	7	WC	12	6	6	0	0	3	4	1	2	1	Low	2.55556	Mid	Low	6	2.55556	-4.44089e-15	2.45	0	4	4
PI-147	Female	36	ME	7	WC	-1	6	6	0	0	3	4	1	2	1	Low	2.55556	Mid	Low	6	2.55556	-4.44089e-15	2.45	0	4	4
PI-060	Female	50	ME		WC	0	8	7	4	1	8	5	6	9	9	High	6.33333	High	Int
PI-060	Female	50	ME		WC	1	5	5	5	1	7	4	5	8	4	Mid	4.88889	High	Int	8	4.88889	-8.88178e-16	2.45	0
PI-060	Female	50	ME		WC	2	6	5	3	1	4	4	5	7	5	Mid	4.44444	High	Int	8	4.88889	-0.444444	2.00556	0
PI-060	Female	50	ME		WC	4	5	5	3	1	7	6	3	7	8	Mid	5	High	Int	8	4.88889	0.111111	2.56111	0.111111
PI-060	Female	50	ME		WC	6	7	7	2	1	8	7	5	8	9	High	6	High	Int	8	4.88889	1.11111	3.56111	1.11111
PI-060	Female	50	ME		WC	8	5	5	2	1	6	6	8	4	5	Mid	4.66667	High	Int	8	4.88889	-0.222222	2.22778	0
PI-060	Female	50	ME		WC	10	4	5	0	0	4	1	1	3	4	Low	2.44444	High	Int	8	4.88889	-2.44444	0.00555556	0
PI-060	Female	50	ME		WC	-1	5	5	1	0	3	2	5	4	4	Mid	3.22222	High	Int	8	4.88889	-1.66667	0.783333	0
PI-046	Male	27	ME	2	WC	0	8	7	5	5	7	3	9	8	8	High	6.66667	High	Int						0	0
PI-046	Male	27	ME	2	WC	1	5	6	0	2	7	0	5	7	3	Mid	3.88889	High	Int	12	3.88889	-1.33227e-15	2.45	0	0	0
PI-046	Male	27	ME	2	WC	2	7	6	2	4	5	0	6	9	8	High	5.22222	High	Int	12	3.88889	1.33333	3.78333	1.33333	0	0
PI-046	Male	27	ME	2	WC	4	8	10	5	6	4	0	3	9	9	High	6	High	Int	12	3.88889	2.11111	4.56111	2.11111	0	0
PI-046	Male	27	ME	2	WC	6	7	5	4	7	6	0	1	9	8	High	5.22222	High	Int	12	3.88889	1.33333	3.78333	1.33333	0	0
PI-046	Male	27	ME	2	WC	8	7	4	2	0	2	0	7	8	8	Mid	4.22222	High	Int	12	3.88889	0.333333	2.78333	0.333333	0	0
PI-046	Male	27	ME	2	WC	10	8	6	0	3	6	0	6	8	7	Mid	4.88889	High	Int	12	3.88889	1	3.45	1	0	0
PI-046	Male	27	ME	2	WC	20	5	3	0	2	5	0	2	7	7	Mid	3.44444	High	Int	12	3.88889	-0.444444	2.00556	0	0	0
PI-046	Male	27	ME	2	WC	-1	5	3	0	2	5	0	2	7	7	Mid	3.44444	High	Int	12	3.88889	-0.444444	2.00556	0	0	0
						0
						1
						2
						4
						6
						8
						10
						-1
						0
						1
						2
						4
						6
						8
						10
						12
